# Supplementary material for: Chlorido(ethyl­diphenyl­phosphine-κP)(1-pyrrolidinecarbodithio­ato-κ2 S,S′)nickel(II)
Source: Acta Crystallogr Sect E Struct Rep Online. 2008 Apr 30;64(Pt 5):m748. doi: 10.1107/S1600536808011860 (PMC2961319; doi:10.1107/S1600536808011860)
Supplement: Supplementary file 1 [file e-64-0m748-sup1.cif]

##############################################################################
###                                                                        ###
###        Electronic paper (Acta Crystallographica Section E)             ###
###                                                                        ###
##############################################################################
#                                                                            #
# This CIF contains the data in a paper accepted for publication in Acta     #
# Crystallographica Section E. It conforms to the requirements of Notes      #
# for Authors for Section E, and has been peer reviewed under the auspices   #
# of the IUCr Commission on Journals.                                        #
#                                                                            #
# Full details of the Crystallographic Information File format               #
# are given in the paper "The Crystallographic Information File (CIF):       #
# a New Standard Archive File for Crystallography" by S. R. Hall, F. H.      #
# Allen and I. D. Brown [Acta Cryst. (1991), A47, 655-685].                  #
#                                                                            #
# The current version of the core CIF dictionary is obtainable from          #
# ftp://ftp.iucr.org/pub/cif_core.dic. The current version number is 2.4.    #
#                                                                            #
# Software is freely available for graphical display of the structure(s) in  #
# this CIF.  For information consult the CIF home page http://www.iucr.org/  #
# cif/home.html                                                              #
#                                                                            #
# This file may be used for bona fide research purposes within the           #
# scientific community so long as proper attribution is given to the journal # 
# article from which it was obtained.                                        #
#                                                                            #
##############################################################################
                                             
data_global
_audit_creation_method     'SHELX 97 & manual editing of form.cif'
_journal_date_recd_electronic     2008-04-23
_journal_date_accepted     2008-04-24
_journal_name_full     'Acta Crystallographica, Section E'
_journal_year     2008
_journal_volume     64
_journal_issue      5
_journal_page_first     m748
_journal_page_last     m748
_journal_paper_category     QM
_journal_coeditor_code     AT2563
_publ_contact_author_name     'Anna Kropid\/lowska'
_publ_contact_author_address
;
Department of Inorganic Chemistry
Chemical Faculty
Gda\'nsk University of Technology
11/12 G. Narutowicza Str.
80-952 Gda\'nsk, Poland
;
_publ_contact_author_email     anna@urethan.chem.pg.gda.pl
_publ_contact_author_fax     '048 58 3472694'
_publ_contact_author_phone     '048 58 3472592'
_publ_section_title
;\
Chlorido(ethyldiphenylphosphine-\k<i>P</i>)(1-pyrrolidinecarbodithioato-\
\k^2^<i>S</i>,<i>S</i>')nickel(II)
;
loop_
    _publ_author_name
    _publ_author_footnote
    _publ_author_address
    'Anna Kropid\/lowska' .
;
Department of Inorganic Chemistry
Chemical Faculty
Gda\'nsk University of Technology
11/12 G. Narutowicza St.
80-952 PL Gda\'nsk, Poland
;
    'Ilona Turowska-Tyrk' .
;
Institute of Physical and Theoretical Chemistry
Chemical Faculty
Wroc\/law University of Technology
27 Wybrze\.ze Wyspia\'nskiego
50-370 PL Wroc\/law, Poland
;
    'Barbara Becker' .
;
Department of Inorganic Chemistry
Chemical Faculty
Gda\'nsk University of Technology
11/12 G. Narutowicza St.
80-952 PL Gda\'nsk, Poland
;
_refine_ls_number_constraints     ?
data_I
_chemical_name_systematic
;
Chlorido(ethyldiphenylphosphine-\k<i>P</i>)(1-pyrrolidinecarbodithioato-
\k^2^<i>S</i>,<i>S</i>')nickel(II)
;
_chemical_name_common     ?
_chemical_formula_moiety     'C19 H23 Cl N Ni P S2'
_chemical_formula_sum     'C19 H23 Cl N Ni P S2'
_chemical_formula_iupac     '[Ni (C5 H8 N S2) Cl (C14 H15 P)]'
_chemical_formula_weight     454.63
_chemical_melting_point     ?
_symmetry_cell_setting     monoclinic
_symmetry_space_group_name_H-M     'P 21/c'
_symmetry_space_group_name_Hall     '-P 2ybc'
loop_
    _symmetry_equiv_pos_as_xyz
    'x, y, z'
    'x, -y+1/2, z+1/2'
    '-x, -y, -z'
    '-x, y-1/2, -z-1/2'
_cell_length_a     6.5218(5)
_cell_length_b     19.1695(15)
_cell_length_c     16.6178(14)
_cell_angle_alpha     90.00
_cell_angle_beta     90.786(6)
_cell_angle_gamma     90.00
_cell_volume     2077.4(3)
_cell_formula_units_Z     4
_cell_measurement_reflns_used     3645
_cell_measurement_theta_min     3.5
_cell_measurement_theta_max     23.0
_cell_measurement_temperature     299(2)
_exptl_crystal_description     block
_exptl_crystal_colour     'violet'
_exptl_crystal_size_max     0.50
_exptl_crystal_size_mid     0.21
_exptl_crystal_size_min     0.17
_exptl_crystal_density_diffrn     1.454
_exptl_crystal_density_meas     ?
_exptl_crystal_density_method     'not measured'
_exptl_crystal_F_000     944
_exptl_absorpt_coefficient_mu     1.343
_exptl_absorpt_correction_type     refdelf
_exptl_absorpt_process_details     '(Walker & Stuart, 1983)'
_exptl_absorpt_correction_T_min     0.5532
_exptl_absorpt_correction_T_max     0.8039
_exptl_special_details
;
;
_diffrn_ambient_temperature     299(2)
_diffrn_radiation_type     MoK\a
_diffrn_radiation_wavelength     0.71073
_diffrn_radiation_source     'fine-focus sealed tube'
_diffrn_radiation_monochromator     graphite
_diffrn_measurement_device_type     'Kuma KM-4-CCD'
_diffrn_measurement_method     \w
_diffrn_reflns_number     10912
_diffrn_reflns_av_R_equivalents     0.0423
_diffrn_reflns_av_sigmaI/netI     0.0318
_diffrn_reflns_theta_min     3.12
_diffrn_reflns_theta_max     25.00
_diffrn_reflns_theta_full     25.00
_diffrn_measured_fraction_theta_max     0.995
_diffrn_measured_fraction_theta_full     0.995
_diffrn_reflns_limit_h_min     -6
_diffrn_reflns_limit_h_max     7
_diffrn_reflns_limit_k_min     -22
_diffrn_reflns_limit_k_max     22
_diffrn_reflns_limit_l_min     -19
_diffrn_reflns_limit_l_max     18
_diffrn_standards_decay_%     ?
_refine_special_details
;
Refinement of <i>F</i>^2^ against ALL reflections. The weighted <i>R</i>-factor
<i>wR</i> and goodness of fit <i>S</i> are based on <i>F</i>^2^, conventional
<i>R</i>-factors <i>R</i> are based on <i>F</i>, with <i>F</i> set to zero for
negative <i>F</i>^2^. The threshold expression of <i>F</i>^2^ >
\s(<i>F</i>^2^) is used only for calculating <i>R</i>-factors(gt) <i>etc</i>.
and is not relevant to the choice of reflections for refinement.
<i>R</i>-factors based on <i>F</i>^2^ are statistically about twice as large
as those based on <i>F</i>, and <i>R</i>- factors based on ALL data will be
even larger.
;
_reflns_number_total     3637
_reflns_number_gt     2989
_reflns_threshold_expression     I>2\s(I)
_refine_ls_structure_factor_coef     Fsqd
_refine_ls_matrix_type     full
_refine_ls_R_factor_all     0.0484
_refine_ls_R_factor_gt     0.0397
_refine_ls_wR_factor_gt     0.1066
_refine_ls_wR_factor_ref     0.1133
_refine_ls_goodness_of_fit_ref     1.084
_refine_ls_restrained_S_all     1.084
_refine_ls_number_reflns     3637
_refine_ls_number_parameters     226
_refine_ls_number_restraints     0
_refine_ls_hydrogen_treatment     constr
_refine_ls_weighting_scheme     calc
_refine_ls_weighting_details
         'calc w=1/[\s^2^(Fo^2^)+(0.0634P)^2^+0.6647P] where P=(Fo^2^+2Fc^2^)/3'
_atom_sites_solution_hydrogens     geom
_atom_sites_solution_primary     direct
_atom_sites_solution_secondary     difmap
_refine_ls_shift/su_max     0.001
_refine_ls_shift/su_mean     0.000
_refine_diff_density_max     0.573
_refine_diff_density_min     -0.349
_refine_ls_extinction_method     none
_refine_ls_extinction_coef     ?
loop_
    _atom_type_symbol
    _atom_type_description
    _atom_type_scat_dispersion_real
    _atom_type_scat_dispersion_imag
    _atom_type_scat_source
    'C' 'C' 0.0033 0.0016
                         'International Tables Vol C Tables 4.2.6.8 and 6.1.1.4'
    'H' 'H' 0.0000 0.0000
                         'International Tables Vol C Tables 4.2.6.8 and 6.1.1.4'
    'N' 'N' 0.0061 0.0033
                         'International Tables Vol C Tables 4.2.6.8 and 6.1.1.4'
    'P' 'P' 0.1023 0.0942
                         'International Tables Vol C Tables 4.2.6.8 and 6.1.1.4'
    'S' 'S' 0.1246 0.1234
                         'International Tables Vol C Tables 4.2.6.8 and 6.1.1.4'
    'Cl' 'Cl' 0.1484 0.1585
                         'International Tables Vol C Tables 4.2.6.8 and 6.1.1.4'
    'Ni' 'Ni' 0.3393 1.1124
                         'International Tables Vol C Tables 4.2.6.8 and 6.1.1.4'
_computing_data_collection     'CrysAlis CCD (Oxford Diffraction, 2003)'
_computing_cell_refinement     'CrysAlis CCD (Oxford Diffraction, 2003)'
_computing_data_reduction     'CrysAlis RED (Oxford Diffraction, 2003)'
_computing_structure_solution     'SHELXS97 (Sheldrick, 2008)'
_computing_structure_refinement     'SHELXL97 (Sheldrick, 2008)'
_computing_molecular_graphics
;
ORTEP-3 (Farrugia, 1997) and Mercury (Macrae <i>et al.</i>,
2006)
;
_computing_publication_material     'SHELXL97 (Sheldrick, 2008)'
loop_
    _atom_site_type_symbol
    _atom_site_label
    _atom_site_fract_x
    _atom_site_fract_y
    _atom_site_fract_z
    _atom_site_U_iso_or_equiv
    _atom_site_adp_type
    _atom_site_calc_flag
    _atom_site_refinement_flags
    _atom_site_occupancy
    _atom_site_disorder_assembly
    _atom_site_disorder_group
    Ni Ni1 0.41398(6) 0.542285(19) 0.69879(2) 0.04145(15) Uani d . 1 . .
    Cl Cl1 0.45930(14) 0.44894(4) 0.77213(6) 0.0630(3) Uani d . 1 . .
    P P1 0.19702(11) 0.59106(4) 0.78208(5) 0.0397(2) Uani d . 1 . .
    S S1 0.38209(13) 0.62417(5) 0.60835(5) 0.0544(2) Uani d . 1 . .
    S S2 0.64891(13) 0.50962(4) 0.60948(5) 0.0508(2) Uani d . 1 . .
    N N1 0.6761(4) 0.61076(14) 0.49827(16) 0.0524(7) Uani d . 1 . .
    C C1 0.0929(4) 0.67350(15) 0.74538(17) 0.0421(7) Uani d . 1 . .
    C C2 0.2112(5) 0.73347(17) 0.7499(2) 0.0534(8) Uani d . 1 . .
    H H2 0.3426 0.7314 0.7722 0.064 Uiso calc R 1 . .
    C C3 0.1353(7) 0.79645(19) 0.7214(2) 0.0658(10) Uani d . 1 . .
    H H3 0.2148 0.8366 0.7255 0.079 Uiso calc R 1 . .
    C C4 -0.0576(7) 0.7995(2) 0.6872(3) 0.0732(11) Uani d . 1 . .
    H H4 -0.1092 0.8418 0.6686 0.088 Uiso calc R 1 . .
    C C5 -0.1733(7) 0.7405(2) 0.6805(3) 0.0743(11) Uani d . 1 . .
    H H5 -0.3029 0.7426 0.6566 0.089 Uiso calc R 1 . .
    C C6 -0.0994(5) 0.67784(19) 0.7092(2) 0.0571(9) Uani d . 1 . .
    H H6 -0.1796 0.6379 0.7041 0.069 Uiso calc R 1 . .
    C C7 0.2986(5) 0.61533(16) 0.88112(18) 0.0447(7) Uani d . 1 . .
    C C8 0.1922(6) 0.6611(2) 0.9294(2) 0.0651(10) Uani d . 1 . .
    H H8 0.0725 0.6817 0.9097 0.078 Uiso calc R 1 . .
    C C9 0.2601(8) 0.6766(2) 1.0060(2) 0.0790(12) Uani d . 1 . .
    H H9 0.1865 0.7076 1.0376 0.095 Uiso calc R 1 . .
    C C10 0.4359(8) 0.6466(2) 1.0358(2) 0.0769(12) Uani d . 1 . .
    H H10 0.4819 0.6569 1.0876 0.092 Uiso calc R 1 . .
    C C11 0.5419(7) 0.6020(3) 0.9890(3) 0.0833(13) Uani d . 1 . .
    H H11 0.6618 0.5818 1.0090 0.100 Uiso calc R 1 . .
    C C12 0.4748(5) 0.5858(2) 0.9115(2) 0.0637(10) Uani d . 1 . .
    H H12 0.5495 0.5549 0.8802 0.076 Uiso calc R 1 . .
    C C13 -0.0307(5) 0.53894(19) 0.8047(2) 0.0614(9) Uani d . 1 . .
    H H13A -0.1441 0.5706 0.8141 0.074 Uiso calc R 1 . .
    H H13B -0.0657 0.5114 0.7575 0.074 Uiso calc R 1 . .
    C C14 -0.0117(6) 0.4907(2) 0.8755(3) 0.0737(11) Uani d . 1 . .
    H H14A -0.1381 0.4659 0.8821 0.111 Uiso calc R 1 . .
    H H14B 0.0179 0.5174 0.9232 0.111 Uiso calc R 1 . .
    H H14C 0.0973 0.4581 0.8666 0.111 Uiso calc R 1 . .
    C C15 0.5834(5) 0.58493(17) 0.55992(19) 0.0468(7) Uani d . 1 . .
    C C16 0.6134(7) 0.6751(2) 0.4568(2) 0.0740(11) Uani d . 1 . .
    H H16A 0.4787 0.6699 0.4321 0.089 Uiso calc R 1 . .
    H H16B 0.6106 0.7141 0.4940 0.089 Uiso calc R 1 . .
    C C17 0.7689(10) 0.6853(3) 0.3962(4) 0.125(2) Uani d . 1 . .
    H H17A 0.7055 0.6832 0.3431 0.151 Uiso calc R 1 . .
    H H17B 0.8298 0.7312 0.4028 0.151 Uiso calc R 1 . .
    C C18 0.9245(7) 0.6337(3) 0.4024(3) 0.1021(17) Uani d . 1 . .
    H H18A 1.0527 0.6550 0.4198 0.123 Uiso calc R 1 . .
    H H18B 0.9453 0.6122 0.3503 0.123 Uiso calc R 1 . .
    C C19 0.8606(5) 0.5801(2) 0.4617(2) 0.0609(9) Uani d . 1 . .
    H H19A 0.8285 0.5362 0.4353 0.073 Uiso calc R 1 . .
    H H19B 0.9673 0.5722 0.5020 0.073 Uiso calc R 1 . .
loop_
    _atom_site_aniso_label
    _atom_site_aniso_U_11
    _atom_site_aniso_U_22
    _atom_site_aniso_U_33
    _atom_site_aniso_U_12
    _atom_site_aniso_U_13
    _atom_site_aniso_U_23
    Ni1 0.0434(2) 0.0415(2) 0.0394(2) 0.00158(16) -0.00237(16) -0.00039(16)
    Cl1 0.0697(6) 0.0521(5) 0.0672(6) 0.0089(4) 0.0010(4) 0.0144(4)
    P1 0.0380(4) 0.0437(4) 0.0373(4) -0.0021(3) -0.0015(3) 0.0024(3)
    S1 0.0597(5) 0.0577(5) 0.0459(5) 0.0158(4) 0.0092(4) 0.0086(4)
    S2 0.0543(5) 0.0506(5) 0.0475(5) 0.0093(4) 0.0022(4) -0.0024(4)
    N1 0.0547(16) 0.0542(16) 0.0486(15) 0.0051(13) 0.0081(13) 0.0023(13)
    C1 0.0450(16) 0.0463(17) 0.0351(15) 0.0027(13) 0.0054(12) 0.0009(13)
    C2 0.0593(19) 0.0530(19) 0.0481(18) -0.0062(16) 0.0068(15) 0.0000(15)
    C3 0.085(3) 0.050(2) 0.063(2) -0.0068(19) 0.019(2) 0.0035(17)
    C4 0.091(3) 0.054(2) 0.074(3) 0.022(2) 0.010(2) 0.0109(19)
    C5 0.073(2) 0.067(3) 0.082(3) 0.018(2) -0.008(2) 0.013(2)
    C6 0.056(2) 0.057(2) 0.058(2) 0.0034(16) -0.0081(16) 0.0028(16)
    C7 0.0473(17) 0.0488(17) 0.0381(16) -0.0055(13) -0.0004(13) 0.0008(13)
    C8 0.077(2) 0.070(2) 0.048(2) 0.0109(19) -0.0018(17) -0.0049(18)
    C9 0.116(4) 0.074(3) 0.047(2) 0.000(3) 0.008(2) -0.008(2)
    C10 0.105(3) 0.078(3) 0.048(2) -0.025(3) -0.014(2) 0.001(2)
    C11 0.074(3) 0.111(4) 0.064(3) 0.001(2) -0.029(2) -0.002(3)
    C12 0.0516(19) 0.086(3) 0.054(2) 0.0034(18) -0.0077(16) -0.0089(19)
    C13 0.0479(19) 0.070(2) 0.066(2) -0.0158(16) -0.0042(16) 0.0143(18)
    C14 0.061(2) 0.066(2) 0.094(3) -0.0119(18) 0.002(2) 0.027(2)
    C15 0.0475(17) 0.0486(18) 0.0443(17) 0.0054(14) -0.0042(13) -0.0050(14)
    C16 0.090(3) 0.069(2) 0.064(2) 0.011(2) 0.020(2) 0.015(2)
    C17 0.145(5) 0.091(4) 0.142(5) 0.014(4) 0.076(4) 0.045(4)
    C18 0.081(3) 0.127(4) 0.100(4) 0.016(3) 0.043(3) 0.042(3)
    C19 0.0510(19) 0.070(2) 0.062(2) -0.0008(17) 0.0124(16) -0.0050(18)
_geom_special_details
;
All e.s.d.'s (except the e.s.d. in the dihedral angle between two l.s. planes)
are estimated using the full covariance matrix. The cell e.s.d.'s are taken
into account individually in the estimation of e.s.d.'s in distances, angles
and torsion angles; correlations between e.s.d.'s in cell parameters are only
used when they are defined by crystal symmetry. An approximate (isotropic)
treatment of cell e.s.d.'s is used for estimating e.s.d.'s involving l.s.
planes.
;
loop_
    _geom_bond_atom_site_label_1
    _geom_bond_atom_site_label_2
    _geom_bond_site_symmetry_2
    _geom_bond_distance
    _geom_bond_publ_flag
    Ni1 S1 . 2.1812(9) ?
    Ni1 Cl1 . 2.1828(9) ?
    Ni1 P1 . 2.2014(8) ?
    Ni1 S2 . 2.2371(9) ?
    P1 C1 . 1.822(3) ?
    P1 C7 . 1.826(3) ?
    P1 C13 . 1.833(3) ?
    S1 C15 . 1.722(3) ?
    S2 C15 . 1.713(3) ?
    N1 C15 . 1.295(4) ?
    N1 C16 . 1.468(5) ?
    N1 C19 . 1.477(4) ?
    C1 C2 . 1.386(4) ?
    C1 C6 . 1.386(4) ?
    C2 C3 . 1.385(5) ?
    C2 H2 . 0.9300 ?
    C3 C4 . 1.375(6) ?
    C3 H3 . 0.9300 ?
    C4 C5 . 1.362(6) ?
    C4 H4 . 0.9300 ?
    C5 C6 . 1.377(5) ?
    C5 H5 . 0.9300 ?
    C6 H6 . 0.9300 ?
    C7 C12 . 1.371(5) ?
    C7 C8 . 1.382(5) ?
    C8 C9 . 1.375(5) ?
    C8 H8 . 0.9300 ?
    C9 C10 . 1.369(6) ?
    C9 H9 . 0.9300 ?
    C10 C11 . 1.353(6) ?
    C10 H10 . 0.9300 ?
    C11 C12 . 1.389(5) ?
    C11 H11 . 0.9300 ?
    C12 H12 . 0.9300 ?
    C13 C14 . 1.501(5) ?
    C13 H13A . 0.9700 ?
    C13 H13B . 0.9700 ?
    C14 H14A . 0.9600 ?
    C14 H14B . 0.9600 ?
    C14 H14C . 0.9600 ?
    C16 C17 . 1.453(6) ?
    C16 H16A . 0.9700 ?
    C16 H16B . 0.9700 ?
    C17 C18 . 1.420(7) ?
    C17 H17A . 0.9700 ?
    C17 H17B . 0.9700 ?
    C18 C19 . 1.488(5) ?
    C18 H18A . 0.9700 ?
    C18 H18B . 0.9700 ?
    C19 H19A . 0.9700 ?
    C19 H19B . 0.9700 ?
loop_
    _geom_angle_atom_site_label_1
    _geom_angle_atom_site_label_2
    _geom_angle_atom_site_label_3
    _geom_angle_site_symmetry_1
    _geom_angle_site_symmetry_3
    _geom_angle
    _geom_angle_publ_flag
    S1 Ni1 Cl1 . . 170.25(4) ?
    S1 Ni1 P1 . . 94.10(3) ?
    Cl1 Ni1 P1 . . 94.62(3) ?
    S1 Ni1 S2 . . 78.70(3) ?
    Cl1 Ni1 S2 . . 92.99(4) ?
    P1 Ni1 S2 . . 171.11(4) ?
    C1 P1 C7 . . 102.11(14) ?
    C1 P1 C13 . . 104.01(16) ?
    C7 P1 C13 . . 103.83(16) ?
    C1 P1 Ni1 . . 113.44(9) ?
    C7 P1 Ni1 . . 116.52(10) ?
    C13 P1 Ni1 . . 115.28(14) ?
    C15 S1 Ni1 . . 86.65(11) ?
    C15 S2 Ni1 . . 85.09(11) ?
    C15 N1 C16 . . 124.2(3) ?
    C15 N1 C19 . . 124.4(3) ?
    C16 N1 C19 . . 111.4(3) ?
    C2 C1 C6 . . 118.3(3) ?
    C2 C1 P1 . . 119.8(2) ?
    C6 C1 P1 . . 121.9(2) ?
    C3 C2 C1 . . 120.6(3) ?
    C3 C2 H2 . . 119.7 ?
    C1 C2 H2 . . 119.7 ?
    C4 C3 C2 . . 119.9(4) ?
    C4 C3 H3 . . 120.1 ?
    C2 C3 H3 . . 120.1 ?
    C5 C4 C3 . . 120.1(4) ?
    C5 C4 H4 . . 119.9 ?
    C3 C4 H4 . . 119.9 ?
    C4 C5 C6 . . 120.3(4) ?
    C4 C5 H5 . . 119.8 ?
    C6 C5 H5 . . 119.8 ?
    C5 C6 C1 . . 120.8(4) ?
    C5 C6 H6 . . 119.6 ?
    C1 C6 H6 . . 119.6 ?
    C12 C7 C8 . . 118.2(3) ?
    C12 C7 P1 . . 121.3(3) ?
    C8 C7 P1 . . 120.4(3) ?
    C9 C8 C7 . . 121.1(4) ?
    C9 C8 H8 . . 119.4 ?
    C7 C8 H8 . . 119.4 ?
    C10 C9 C8 . . 120.1(4) ?
    C10 C9 H9 . . 120.0 ?
    C8 C9 H9 . . 120.0 ?
    C11 C10 C9 . . 119.4(4) ?
    C11 C10 H10 . . 120.3 ?
    C9 C10 H10 . . 120.3 ?
    C10 C11 C12 . . 121.1(4) ?
    C10 C11 H11 . . 119.5 ?
    C12 C11 H11 . . 119.5 ?
    C7 C12 C11 . . 120.1(4) ?
    C7 C12 H12 . . 120.0 ?
    C11 C12 H12 . . 120.0 ?
    C14 C13 P1 . . 116.0(3) ?
    C14 C13 H13A . . 108.3 ?
    P1 C13 H13A . . 108.3 ?
    C14 C13 H13B . . 108.3 ?
    P1 C13 H13B . . 108.3 ?
    H13A C13 H13B . . 107.4 ?
    C13 C14 H14A . . 109.5 ?
    C13 C14 H14B . . 109.5 ?
    H14A C14 H14B . . 109.5 ?
    C13 C14 H14C . . 109.5 ?
    H14A C14 H14C . . 109.5 ?
    H14B C14 H14C . . 109.5 ?
    N1 C15 S2 . . 125.9(2) ?
    N1 C15 S1 . . 124.7(2) ?
    S2 C15 S1 . . 109.28(18) ?
    C17 C16 N1 . . 104.2(3) ?
    C17 C16 H16A . . 110.9 ?
    N1 C16 H16A . . 110.9 ?
    C17 C16 H16B . . 110.9 ?
    N1 C16 H16B . . 110.9 ?
    H16A C16 H16B . . 108.9 ?
    C18 C17 C16 . . 111.2(4) ?
    C18 C17 H17A . . 109.4 ?
    C16 C17 H17A . . 109.4 ?
    C18 C17 H17B . . 109.4 ?
    C16 C17 H17B . . 109.4 ?
    H17A C17 H17B . . 108.0 ?
    C17 C18 C19 . . 108.8(4) ?
    C17 C18 H18A . . 109.9 ?
    C19 C18 H18A . . 109.9 ?
    C17 C18 H18B . . 109.9 ?
    C19 C18 H18B . . 109.9 ?
    H18A C18 H18B . . 108.3 ?
    N1 C19 C18 . . 103.6(3) ?
    N1 C19 H19A . . 111.0 ?
    C18 C19 H19A . . 111.0 ?
    N1 C19 H19B . . 111.0 ?
    C18 C19 H19B . . 111.0 ?
    H19A C19 H19B . . 109.0 ?
