# Supplementary material for: Chlorido(ethyl­diphenyl­phosphine-κP)(1-pyrrolidinecarbodithio­ato-κ2 S,S′)nickel(II)
Source: Acta Crystallogr Sect E Struct Rep Online. 2008 Apr 30;64(Pt 5):m748. doi: 10.1107/S1600536808011860 (PMC2961319; doi:10.1107/S1600536808011860)
Supplement: Supplementary file 2 [file e-64-0m748-Isup2.hkl]

#
# h,k,l, Fc-squared, Fo-squared, sigma(Fo-squared) and status flag
#
data_I
_shelx_title ' NIPHET in P2(1)/c'
_shelx_refln_list_code          4
_shelx_F_calc_maximum      183.65
_exptl_crystal_F_000       944.00
_reflns_d_resolution_high  0.8409
 
loop_
 _symmetry_equiv_pos_as_xyz
 'x, y, z'
 'x, -y+1/2, z+1/2'
 '-x, -y, -z'
 '-x, y-1/2, -z-1/2'
 
_cell_length_a     6.5218
_cell_length_b    19.1695
_cell_length_c    16.6178
_cell_angle_alpha  90.000
_cell_angle_beta   90.786
_cell_angle_gamma  90.000
 
_shelx_F_squared_multiplier     1.000
 
loop_
 _refln_index_h
 _refln_index_k
 _refln_index_l
 _refln_F_squared_calc
 _refln_F_squared_meas
 _refln_F_squared_sigma
 _refln_observed_status
   1   0   0    19352.79    21433.15     38.27 o
   2   0   0     4059.57     4372.76     14.78 o
   3   0   0      245.36      275.34      7.00 o
   4   0   0     3492.95     3734.89    172.73 o
   5   0   0     3834.76     4521.31     54.39 o
   6   0   0      191.37      193.38     22.16 o
   7   0   0        1.22       -2.01     10.07 o
   1   1   0     2373.18     2821.46     32.23 o
   2   1   0      583.69      638.45     10.49 o
   3   1   0      204.31      208.51      5.16 o
   4   1   0     1173.80     1387.34     32.66 o
   5   1   0        6.90        5.99      6.09 o
   6   1   0      246.46      258.85     16.38 o
   7   1   0       33.23       16.81      9.45 o
   1   2   0    28387.47    30564.92   1157.05 o
   2   2   0    11743.29    12939.46    208.18 o
   3   2   0     1236.32     1246.75     25.23 o
   4   2   0      364.83      402.98     11.41 o
   5   2   0     1401.49     1620.25     32.92 o
   6   2   0       15.26       17.63      7.83 o
   7   2   0       77.92       50.01     12.33 o
   1   3   0     2431.51     2455.36    130.52 o
   2   3   0     1757.57     1909.09     21.23 o
   3   3   0       83.42       61.57      3.73 o
   4   3   0     1859.29     1893.33     19.92 o
   5   3   0       14.73        3.50      5.86 o
   6   3   0      749.68      788.43     42.81 o
   7   3   0       76.21       58.72     14.60 o
   0   4   0     1518.79     1501.29     10.81 o
   1   4   0      489.49      499.47     30.13 o
   2   4   0      835.48      864.56     38.82 o
   3   4   0      481.97      440.23     18.17 o
   4   4   0        4.20        1.36      3.36 o
   5   4   0       83.66       64.47      9.07 o
   6   4   0        0.75        6.67      5.99 o
   7   4   0       40.44       33.05     11.74 o
   1   5   0      330.90      367.43     18.17 o
   2   5   0      364.61      407.09     17.54 o
   3   5   0      159.87      149.78      8.29 o
   4   5   0      528.80      552.42     12.65 o
   5   5   0       87.69       72.34      6.99 o
   6   5   0       75.83       65.12     10.65 o
   7   5   0      157.80      157.59     13.70 o
   0   6   0      105.24       82.49      8.20 o
   1   6   0     1547.05     1609.21     73.85 o
   2   6   0      334.40      452.01     19.85 o
   3   6   0     4785.42     4914.03    180.40 o
   4   6   0      424.82      434.94     18.75 o
   5   6   0      218.80      204.12     11.48 o
   6   6   0       29.68       21.92      8.13 o
   7   6   0        8.99        4.32      6.57 o
   1   7   0       81.64       83.05      3.84 o
   2   7   0      440.20      423.35     15.41 o
   3   7   0     1730.34     1617.35     51.17 o
   4   7   0      437.90      430.06     20.50 o
   5   7   0      122.19      110.06      8.37 o
   6   7   0      182.03      150.15     11.48 o
   7   7   0      304.12      289.51     15.69 o
   0   8   0     1259.43     1194.87     15.65 o
   1   8   0       18.82       11.97      2.59 o
   2   8   0     2438.38     2397.01     65.38 o
   3   8   0     3940.01     3938.90    111.00 o
   4   8   0      252.61      185.73     12.01 o
   5   8   0        0.85        2.78      4.00 o
   6   8   0      608.49      658.55     34.70 o
   7   8   0      177.06      184.47     14.36 o
   1   9   0      115.77       73.68      6.76 o
   2   9   0     4995.06     4770.34    140.28 o
   3   9   0     3609.61     3672.42     61.20 o
   4   9   0      411.11      423.69     11.67 o
   5   9   0      143.39      126.19      8.29 o
   6   9   0        6.29        6.59      5.58 o
   7   9   0      427.17      475.02     32.67 o
   0  10   0      252.23      222.35     12.04 o
   1  10   0     4225.85     3840.14    154.24 o
   2  10   0     4041.77     3963.80    106.94 o
   3  10   0      758.10      715.07     12.36 o
   4  10   0        0.91        6.15      4.41 o
   5  10   0      203.59      182.32      9.67 o
   6  10   0      877.32      871.64     66.85 o
   1  11   0       46.16       30.24      6.89 o
   2  11   0      174.75      167.68      8.42 o
   3  11   0      482.21      485.64     10.54 o
   4  11   0      428.68      426.90     11.93 o
   5  11   0        0.30        3.59      3.91 o
   6  11   0        9.45        5.58      4.75 o
   0  12   0      996.42     1037.41     33.24 o
   1  12   0     4452.81     4250.24    321.30 o
   2  12   0     2910.32     2876.82     30.21 o
   3  12   0      297.91      272.70     16.73 o
   4  12   0      186.91      177.47     14.24 o
   5  12   0       85.64       70.40     12.04 o
   6  12   0      499.06      524.11     21.05 o
   1  13   0       80.87       69.50      9.26 o
   2  13   0     2219.89     2171.26     57.41 o
   3  13   0      673.80      689.40     20.65 o
   4  13   0       91.65       79.15     13.76 o
   5  13   0      263.34      238.81     17.80 o
   6  13   0        0.33        3.38      6.02 o
   0  14   0     2776.89     2989.36     51.37 o
   1  14   0      627.69      527.23     23.67 o
   2  14   0       41.49       38.56     10.73 o
   3  14   0        2.51        4.92      6.02 o
   4  14   0       18.44       23.76     10.81 o
   5  14   0       60.00       53.78     16.62 o
   6  14   0      104.09       92.78     13.23 o
   1  15   0      186.39      149.59     14.77 o
   2  15   0     2020.38     1965.80     66.98 o
   3  15   0      659.84      664.95     26.19 o
   4  15   0       91.21       62.63     12.82 o
   5  15   0      109.77       82.30     27.19 o
   0  16   0        0.79        4.03     10.07 o
   1  16   0       35.66       20.14     10.68 o
   2  16   0       21.89       21.29      9.16 o
   3  16   0      559.05      545.14     38.27 o
   4  16   0       95.03       73.64     14.19 o
   5  16   0      142.18      125.43     15.30 o
   1  17   0      783.78      883.44    147.05 o
   2  17   0      187.12      179.69     17.49 o
   3  17   0      166.53      156.51     14.78 o
   4  17   0       78.16       79.85     14.24 o
   5  17   0       17.78       15.19     12.09 o
   0  18   0      144.82      152.09     26.19 o
   1  18   0      369.08      411.98     30.14 o
   2  18   0       23.74       23.99      9.52 o
   3  18   0      137.68      120.57     13.97 o
   4  18   0        9.65        9.42      8.27 o
   1  19   0      423.07      510.31     20.81 o
   2  19   0      263.95      265.61     17.45 o
   3  19   0      125.75      106.51     13.37 o
   4  19   0      341.08      349.11     26.74 o
   0  20   0      309.75      399.86     39.28 o
   1  20   0      177.32      186.25     15.10 o
   2  20   0      143.03      152.47     15.86 o
   3  20   0       86.82       83.77     12.24 o
   1  21   0      339.51      391.29     19.35 o
   2  21   0      388.73      443.04     25.61 o
   3  21   0      129.90      135.11     14.51 o
   0  22   0      833.04     1074.23     30.49 o
   1  22   0      275.57      295.80     18.23 o
   2  22   0       81.50       82.26     14.17 o
  -7   1   1       31.25       19.44      9.59 o
  -6   1   1       45.88       32.66      9.67 o
  -5   1   1     2290.98     2713.82    101.73 o
  -4   1   1    23654.71    27632.79    289.94 o
  -3   1   1    13944.85    14693.36    246.60 o
  -2   1   1     7842.57     9009.11    106.54 o
  -1   1   1     2508.89     2789.14     30.24 o
   1   1   1    27164.95    26317.60    327.34 o
   2   1   1     1743.13     1969.62     88.24 o
   3   1   1      270.42      224.66      6.74 o
   4   1   1      484.93      508.14     13.81 o
   5   1   1      261.90      290.52     17.35 o
   6   1   1       61.16       46.73     10.06 o
   7   1   1        4.97       -0.27      6.52 o
  -7   2   1       26.52       16.57     10.16 o
  -6   2   1      367.34      378.08     32.73 o
  -5   2   1     1453.64     1591.08     21.52 o
  -4   2   1      440.83      429.38     32.00 o
  -3   2   1      567.16      626.97     18.58 o
  -2   2   1       12.26       13.59      3.18 o
  -1   2   1     4825.67     5252.33    165.56 o
   1   2   1    15963.00    15648.73    465.83 o
   2   2   1     4383.74     4475.34    206.73 o
   3   2   1      882.25      950.49     10.61 o
   4   2   1     1463.68     1556.91     57.86 o
   5   2   1     1712.09     1941.61     70.44 o
   6   2   1        2.76        1.91      7.02 o
   7   2   1      161.17      136.52     15.67 o
  -7   3   1       39.18       31.11     13.05 o
  -6   3   1      322.80      336.82     16.08 o
  -5   3   1      494.35      572.04     20.17 o
  -4   3   1     3559.37     3716.61     90.70 o
  -3   3   1      649.31      684.66     17.10 o
  -2   3   1     3316.69     3388.18    109.89 o
  -1   3   1     6426.25     6406.65    158.75 o
   0   3   1      441.94      446.16      8.13 o
   1   3   1       54.29       71.26      3.49 o
   2   3   1        6.61        4.49      2.29 o
   3   3   1     2137.75     2261.33     76.90 o
   4   3   1     2507.21     2608.52     93.19 o
   5   3   1      514.53      564.88     21.00 o
   6   3   1      461.74      407.04     21.15 o
   7   3   1       34.36       21.80     13.60 o
  -7   4   1      120.57      113.62     14.50 o
  -6   4   1      213.14      220.81     13.53 o
  -5   4   1     1316.98     1401.53     26.17 o
  -4   4   1       37.67       19.63      6.54 o
  -3   4   1       62.22       68.41      4.27 o
  -2   4   1      159.16      117.81      5.23 o
  -1   4   1     4888.65     5008.06    176.79 o
   0   4   1    11471.72    10139.15     35.76 o
   1   4   1      120.85      119.06      6.98 o
   2   4   1     1188.17     1136.44     10.06 o
   3   4   1      934.09     1029.63     40.46 o
   4   4   1     1482.40     1523.29     31.98 o
   5   4   1     3836.75     4412.86     85.15 o
   6   4   1       85.51      103.85     11.32 o
   7   4   1        2.64        4.38      7.02 o
  -7   5   1      267.00      237.53     21.09 o
  -6   5   1       70.67       54.83     11.02 o
  -5   5   1      320.45      293.50     12.04 o
  -4   5   1       67.14       77.98      6.94 o
  -3   5   1        9.95        7.83      6.98 o
  -2   5   1      198.85      147.47      5.57 o
  -1   5   1    16297.83    15730.47    476.31 o
   0   5   1        0.37       10.81      4.50 o
   1   5   1       63.67       95.48      5.82 o
   2   5   1        0.28        4.03      2.23 o
   3   5   1      428.43      499.66     13.39 o
   4   5   1        1.28        6.38      4.16 o
   5   5   1      693.74      782.12     34.24 o
   6   5   1      372.66      391.72     17.03 o
   7   5   1       16.80       17.55      9.67 o
  -7   6   1       39.93       28.12     10.70 o
  -6   6   1      201.21      193.74     12.34 o
  -5   6   1       45.35       36.41      5.68 o
  -4   6   1      470.66      482.08     18.32 o
  -3   6   1      285.96      281.03     17.74 o
  -2   6   1      179.50      213.46     15.54 o
  -1   6   1       37.16       53.16      3.53 o
   0   6   1       47.34       47.53      6.17 o
   1   6   1      347.38      360.08     10.76 o
   2   6   1      456.14      440.29     15.60 o
   3   6   1     1121.76     1145.23     28.00 o
   4   6   1      709.24      802.94     21.52 o
   5   6   1     1721.76     1912.10     40.27 o
   6   6   1     1070.09     1199.43     47.28 o
   7   6   1      222.80      253.96     17.84 o
  -7   7   1      465.92      510.84     43.01 o
  -6   7   1        0.06        4.18      6.07 o
  -5   7   1      122.98       96.43      7.50 o
  -4   7   1      101.75       84.34      6.98 o
  -3   7   1      175.28      228.79      8.32 o
  -2   7   1      524.54      663.52     23.63 o
  -1   7   1     4771.20     4751.84    148.57 o
   0   7   1      467.15      369.10      9.74 o
   1   7   1      264.39      254.24      5.12 o
   2   7   1      711.00      679.66     32.80 o
   3   7   1     1071.52      969.62     12.98 o
   4   7   1     1613.99     1768.54     69.05 o
   5   7   1       49.09       42.74      5.63 o
   6   7   1      105.16       88.13     11.60 o
   7   7   1       12.30       16.50      9.17 o
  -7   8   1      262.40      296.70     25.54 o
  -6   8   1      408.11      483.45     36.32 o
  -5   8   1        4.01        6.64      4.28 o
  -4   8   1      627.93      647.99     23.55 o
  -3   8   1      690.88      665.79     30.67 o
  -2   8   1     2116.18     2128.51     83.45 o
  -1   8   1      368.42      284.24      5.26 o
   0   8   1      323.42      302.18     12.34 o
   1   8   1       32.79       14.99      2.85 o
   2   8   1     1349.61     1479.60     58.30 o
   3   8   1     2879.21     2635.10     19.77 o
   4   8   1     3265.72     3575.15    117.17 o
   5   8   1      121.69      118.74      9.09 o
   6   8   1      721.29      811.90     39.15 o
   7   8   1      192.12      214.17     14.19 o
  -7   9   1       59.56       56.11      9.52 o
  -6   9   1      401.69      431.66     23.13 o
  -5   9   1      206.21      189.06     11.72 o
  -4   9   1      148.36      129.80      7.21 o
  -3   9   1     1124.31     1133.53     18.62 o
  -2   9   1      922.95      896.86     31.68 o
  -1   9   1     1427.32     1301.98     45.79 o
   0   9   1      822.92      877.03     87.63 o
   1   9   1       26.00       17.98      2.83 o
   2   9   1     6220.20     6214.30     98.97 o
   3   9   1     5880.22     6352.39    217.48 o
   4   9   1     1952.88     2039.72     48.99 o
   5   9   1      182.22      168.87      9.64 o
   6   9   1        1.07        7.50      6.26 o
   7   9   1      170.20      154.79     16.45 o
  -6  10   1      134.43      112.68      9.63 o
  -5  10   1      200.82      185.78      9.63 o
  -4  10   1       70.23       44.82      7.13 o
  -3  10   1       76.56       44.73      6.33 o
  -2  10   1      192.98      142.97      7.11 o
  -1  10   1     6848.75     7556.21    268.92 o
   0  10   1     1747.31     1637.02     23.17 o
   1  10   1     1249.90     1233.17     47.68 o
   2  10   1      138.91      138.08      5.49 o
   3  10   1     2928.67     3072.22    116.38 o
   4  10   1     1706.11     1802.34     45.79 o
   5  10   1      542.32      575.73     16.90 o
   6  10   1        2.35        0.97      5.76 o
  -6  11   1      256.15      271.75     14.08 o
  -5  11   1      569.53      611.02     17.81 o
  -4  11   1      200.43      192.45     11.83 o
  -3  11   1     3917.49     4310.93    129.65 o
  -2  11   1     6054.03     5933.79     31.42 o
  -1  11   1      591.22      555.59     15.81 o
   0  11   1      115.11       96.23     12.69 o
   1  11   1      719.78      693.95     30.97 o
   2  11   1     8976.55     8480.85    155.61 o
   3  11   1     6220.27     6459.23    226.50 o
   4  11   1      696.17      670.16     18.84 o
   5  11   1        0.21        4.06      3.88 o
   6  11   1        0.40        6.09      4.97 o
  -6  12   1       27.58       32.91     11.02 o
  -5  12   1       94.34       36.06     16.62 o
  -4  12   1       13.18        7.06      4.79 o
  -3  12   1       45.74       28.61     10.07 o
  -2  12   1      134.98      134.66     14.03 o
  -1  12   1       41.23       37.72      8.56 o
   0  12   1      881.51      907.40     24.68 o
   1  12   1     1616.06     1499.59    103.24 o
   2  12   1      430.01      423.02     24.17 o
   3  12   1        4.26       18.28      9.59 o
   4  12   1      173.44      129.28     13.48 o
   5  12   1        2.61        6.04      7.45 o
   6  12   1       11.16        7.05     10.07 o
  -6  13   1       22.13       11.58      5.95 o
  -5  13   1      212.21      146.69     27.19 o
  -4  13   1      337.25      340.67     18.15 o
  -3  13   1     2380.93     2465.46     76.04 o
  -2  13   1     3875.38     3883.41     39.92 o
  -1  13   1      185.69      134.34     10.94 o
   0  13   1      261.92      262.85     13.17 o
   1  13   1     2106.98     1874.35    118.35 o
   2  13   1     4730.41     5075.04     42.82 o
   3  13   1     2183.67     2259.64     32.03 o
   4  13   1      109.15      105.00     12.58 o
   5  13   1       27.99       29.63     10.16 o
   6  13   1       18.15        8.61      7.02 o
  -6  14   1      469.03      448.56     32.73 o
  -5  14   1       85.61       51.27     10.68 o
  -4  14   1       11.35        8.36      7.98 o
  -3  14   1       57.94       41.93     16.12 o
  -2  14   1     1642.70     1661.03    120.86 o
  -1  14   1     2273.82     2178.07     88.63 o
   0  14   1     1019.94     1063.93     27.67 o
   1  14   1      198.93      196.06     16.06 o
   2  14   1       98.82      108.26     25.18 o
   3  14   1     2710.71     2742.79     33.38 o
   4  14   1      783.69      742.77     24.18 o
   5  14   1        1.53        7.43      7.45 o
   6  14   1       24.39       12.84     10.58 o
  -5  15   1       16.37        5.04      6.74 o
  -4  15   1      202.51      171.69     16.01 o
  -3  15   1       39.78       16.71      9.59 o
  -2  15   1        7.12       13.22      8.13 o
  -1  15   1      992.35      940.80     35.25 o
   0  15   1       90.02       93.08     11.56 o
   1  15   1      686.95      610.17     25.86 o
   2  15   1      247.97      250.62     31.73 o
   3  15   1       77.96       75.84     13.77 o
   4  15   1      418.73      422.52     21.37 o
   5  15   1        0.18       10.96      8.88 o
  -5  16   1      119.66       81.08     11.13 o
  -4  16   1       50.56       31.09     10.61 o
  -3  16   1      156.16      137.77     12.49 o
  -2  16   1      379.50      361.81     18.21 o
  -1  16   1        5.87        2.34      5.22 o
   0  16   1      726.90      739.54     28.38 o
   1  16   1      292.31      232.12     20.14 o
   2  16   1       51.10       59.84     18.07 o
   3  16   1      477.15      466.58     18.07 o
   4  16   1      460.24      422.40     18.86 o
   5  16   1       81.28       86.53     14.03 o
  -5  17   1       44.47       42.19     12.45 o
  -4  17   1       10.51       17.50      9.87 o
  -3  17   1      128.87      121.98     13.04 o
  -2  17   1      145.09      121.67     12.13 o
  -1  17   1      182.81      169.43     27.83 o
   0  17   1      260.88      252.09     14.47 o
   1  17   1        2.06        4.51      7.29 o
   2  17   1       80.60       61.02     14.64 o
   3  17   1        2.63        5.99      5.97 o
   4  17   1      178.49      185.08     18.63 o
   5  17   1        0.10        8.34      8.71 o
  -4  18   1        4.45        4.61      7.15 o
  -3  18   1       58.52       57.22     11.62 o
  -2  18   1      123.85      114.85     12.37 o
  -1  18   1      289.34      284.63     15.21 o
   0  18   1       50.37       50.35     10.48 o
   1  18   1        1.14       25.28     13.77 o
   2  18   1        5.38       14.55      8.98 o
   3  18   1        0.25        4.49      6.22 o
   4  18   1       22.08       15.09      9.16 o
  -4  19   1       22.66       19.99     10.17 o
  -3  19   1      177.20      146.25     13.82 o
  -2  19   1       70.98       51.13     10.26 o
  -1  19   1        5.72       12.16      7.00 o
   0  19   1       55.78       51.07     11.57 o
   1  19   1        1.70        5.93      6.17 o
   2  19   1       14.40       13.22      6.81 o
   3  19   1       16.27       19.16      9.24 o
   4  19   1       70.06       74.17     13.34 o
  -3  20   1      238.56      269.31     17.39 o
  -2  20   1      273.70      265.14     17.16 o
  -1  20   1      160.17      179.27     15.05 o
   0  20   1      680.32      794.59     33.11 o
   1  20   1        0.87       12.00     12.29 o
   2  20   1       39.86       39.76     11.60 o
   3  20   1       80.66       42.98     10.11 o
  -2  21   1       36.25       32.79     13.64 o
  -1  21   1       85.34      114.42     14.34 o
   0  21   1        0.86        4.45      5.88 o
   1  21   1      112.11      148.67     14.86 o
   2  21   1       15.25       25.46     10.58 o
  -2  22   1      465.83      549.45     65.47 o
  -1  22   1      189.68      204.38     16.23 o
   0  22   1      197.46      265.55     17.63 o
   1  22   1        0.85        2.31      6.48 o
  -7   0   2      570.53      627.48     31.22 o
  -6   0   2      805.92      857.12     33.24 o
  -5   0   2      420.30      432.09     22.16 o
  -4   0   2      533.83      580.72     38.27 o
  -3   0   2    16259.23    18030.32    603.81 o
  -2   0   2     6962.35     7809.77     52.04 o
  -1   0   2     2824.88     2725.71     24.68 o
   1   0   2     1755.68     1668.67    152.09 o
   2   0   2        3.36        2.01      4.53 o
   3   0   2        8.64        5.15      3.15 o
   4   0   2      780.93      939.71     27.19 o
   5   0   2     2816.88     3516.12     53.38 o
   6   0   2      196.69      200.43     27.19 o
   7   0   2      323.82      257.84     25.18 o
  -7   1   2        1.71        6.12      9.18 o
  -6   1   2        0.89        2.01      6.41 o
  -5   1   2       32.43       30.72      9.26 o
  -4   1   2     2152.17     2465.79     95.70 o
  -3   1   2      389.27      383.31      7.11 o
  -2   1   2      796.06     1037.27     13.29 o
  -1   1   2      183.74      258.66      4.08 o
   1   1   2     7701.57     7784.99    218.56 o
   2   1   2     1473.18     1727.85     16.38 o
   3   1   2       68.90       61.56      3.54 o
   4   1   2      197.17      243.56     14.29 o
   5   1   2      377.52      401.53     18.62 o
   6   1   2      290.63      288.07     18.13 o
   7   1   2       11.45        9.06      9.26 o
  -7   2   2      296.35      319.45     19.23 o
  -6   2   2      222.91      189.63     24.68 o
  -5   2   2      167.33      142.31     13.36 o
  -4   2   2      775.49      839.34     30.21 o
  -3   2   2     1345.83     1306.31     12.39 o
  -2   2   2      326.30      362.61      6.68 o
  -1   2   2    10313.73    10242.59    318.01 o
   0   2   2     4096.90     4442.75     18.13 o
   1   2   2    18293.83    18446.81     93.77 o
   2   2   2     7615.49     7929.50    213.62 o
   3   2   2      552.85      722.54     34.16 o
   4   2   2      196.85      137.46      6.60 o
   5   2   2     2962.39     3562.50     91.65 o
   6   2   2      329.76      327.50     38.27 o
   7   2   2       10.31        7.55      9.26 o
  -7   3   2       11.02       12.59      8.20 o
  -6   3   2       21.90        8.51      6.76 o
  -5   3   2      317.64      367.34     13.31 o
  -4   3   2     3551.08     3760.20     67.45 o
  -3   3   2     2438.82     2786.66     53.36 o
  -2   3   2      370.79      315.28     12.31 o
  -1   3   2     1158.10     1291.05     38.66 o
   0   3   2      210.58      223.08     10.32 o
   1   3   2    33727.06    33592.61    537.46 o
   2   3   2     1796.21     1908.55     51.46 o
   3   3   2      352.53      315.30      8.58 o
   4   3   2       20.53       15.89      4.45 o
   5   3   2      967.94     1105.75     70.00 o
   6   3   2     1026.54     1248.24     47.84 o
   7   3   2       71.84       81.51     15.20 o
  -7   4   2       38.77       34.22     12.59 o
  -6   4   2        9.44        6.64      7.26 o
  -5   4   2      495.69      505.66     12.87 o
  -4   4   2      177.87      142.08     14.08 o
  -3   4   2     1070.92     1220.74     35.35 o
  -2   4   2       26.42       28.26      3.21 o
  -1   4   2     1644.77     1588.88     61.39 o
   0   4   2    21851.62    20961.63    328.05 o
   1   4   2    13398.81    12793.80    197.91 o
   2   4   2     8220.57     8069.90    101.19 o
   3   4   2      534.53      598.93     23.53 o
   4   4   2      972.74      974.03     31.57 o
   5   4   2     1199.10     1477.47     39.28 o
   6   4   2      546.55      622.69     34.24 o
   7   4   2      253.29      238.80     18.86 o
  -7   5   2       21.91       17.71      6.93 o
  -6   5   2       19.85        6.37      6.34 o
  -5   5   2       32.47       24.27      6.54 o
  -4   5   2     1752.65     1987.94     66.00 o
  -3   5   2      328.83      302.71     12.84 o
  -2   5   2      903.47      820.52      9.35 o
  -1   5   2     1026.01      987.24     34.26 o
   0   5   2     5773.67     5939.05    101.75 o
   1   5   2     8777.94     8836.94     82.72 o
   2   5   2     1555.25     1605.51     65.42 o
   3   5   2      492.73      411.61     10.18 o
   4   5   2      810.92      770.09     27.44 o
   5   5   2      140.05      131.21     11.81 o
   6   5   2      522.85      547.64     27.00 o
   7   5   2      520.20      566.85     84.60 o
  -7   6   2       29.33       24.04      7.66 o
  -6   6   2       12.75       10.68      5.83 o
  -5   6   2     2718.51     2895.37     57.61 o
  -4   6   2       72.50       59.23      6.40 o
  -3   6   2     1072.20     1024.37     47.10 o
  -2   6   2     1263.40     1373.07     25.66 o
  -1   6   2      437.25      459.79     18.18 o
   0   6   2     1937.95     1976.50     47.25 o
   1   6   2      479.17      540.07     18.03 o
   2   6   2     3527.65     3583.80     35.76 o
   3   6   2      224.24      227.84     11.69 o
   4   6   2     1673.19     1704.53     24.57 o
   5   6   2       92.35       84.96     10.88 o
   6   6   2      110.24       95.18     12.12 o
   7   6   2      122.09      113.46     11.96 o
  -7   7   2      169.87      156.42     15.50 o
  -6   7   2       38.25       20.11      6.13 o
  -5   7   2       38.94       33.89      7.15 o
  -4   7   2       64.22       64.17      6.55 o
  -3   7   2     1654.23     1833.81     87.37 o
  -2   7   2      552.85      617.78     14.04 o
  -1   7   2     2533.79     2487.47     94.00 o
   0   7   2     3147.84     3301.07     47.97 o
   1   7   2       24.65       28.26      3.39 o
   2   7   2     5185.37     4857.51     53.21 o
   3   7   2     2654.22     2721.59     84.60 o
   4   7   2        7.02        7.18      3.74 o
   5   7   2       29.55       35.72      7.57 o
   6   7   2       56.96       42.35      8.48 o
   7   7   2      678.13      722.00     34.22 o
  -7   8   2        0.73        8.54      7.24 o
  -6   8   2       47.02       24.55     10.12 o
  -5   8   2      116.97       76.23      6.78 o
  -4   8   2      237.09      222.27     13.67 o
  -3   8   2      227.21      214.64      9.42 o
  -2   8   2     4863.51     4691.58    191.47 o
  -1   8   2     5630.88     5683.08    280.24 o
   0   8   2     7113.72     6941.49     88.53 o
   1   8   2      235.32      178.59     10.12 o
   2   8   2     1137.90     1269.79     12.73 o
   3   8   2      139.66      108.40     13.15 o
   4   8   2      118.03      114.50      9.30 o
   5   8   2       80.98       78.00      8.48 o
   6   8   2      186.27      172.75     22.91 o
   7   8   2       26.63       18.34      7.09 o
  -7   9   2      107.29      110.80     18.04 o
  -6   9   2       10.13        9.13      4.92 o
  -5   9   2     1014.00     1171.83     30.75 o
  -4   9   2       60.89       54.53      6.02 o
  -3   9   2      300.12      275.87      8.76 o
  -2   9   2     1735.69     1748.18     37.51 o
  -1   9   2     6898.83     7241.59    272.26 o
   0   9   2     7016.98     6690.41    118.19 o
   1   9   2     1644.85     1365.09     89.18 o
   2   9   2     1358.22     1281.85     24.04 o
   3   9   2      375.20      388.45     19.15 o
   4   9   2      919.09      914.83     42.60 o
   5   9   2      175.94      165.96      9.72 o
   6   9   2       15.74        8.71      5.28 o
  -6  10   2      472.51      510.58     27.60 o
  -5  10   2        6.17        2.59      3.82 o
  -4  10   2        1.51        1.71      3.54 o
  -3  10   2      562.57      615.63     19.70 o
  -2  10   2     8584.06     9072.21     33.86 o
  -1  10   2    14962.86    15685.70    759.93 o
   0  10   2     5195.56     5470.48     93.15 o
   1  10   2     2658.77     2690.84    131.37 o
   2  10   2        0.12        3.91      2.29 o
   3  10   2     1758.56     1717.37     49.59 o
   4  10   2      323.59      301.53      9.87 o
   5  10   2       51.91       32.55      8.05 o
   6  10   2       14.93        8.31      5.76 o
  -6  11   2        5.81        9.24      7.16 o
  -5  11   2      109.85      112.48     13.69 o
  -4  11   2      984.74     1105.08     20.73 o
  -3  11   2      643.67      691.59     24.30 o
  -2  11   2      183.68      174.35     12.50 o
  -1  11   2       21.70       28.28     10.47 o
   0  11   2     1577.84     1566.40     16.14 o
   1  11   2     1334.17     1284.48     37.85 o
   2  11   2      485.33      433.69     15.57 o
   3  11   2      105.70      108.22     18.13 o
   4  11   2       48.64       40.92      7.94 o
   5  11   2       91.85       71.41      9.08 o
   6  11   2       73.99       55.28     12.29 o
  -6  12   2      891.16     1137.64     76.55 o
  -5  12   2      291.99      285.58     17.70 o
  -4  12   2      180.09      137.81     12.54 o
  -3  12   2     1461.94     1560.30     33.68 o
  -2  12   2     9000.26     9602.56     47.32 o
  -1  12   2    12513.22    12934.32    468.60 o
   0  12   2     3208.37     3209.91     20.77 o
   1  12   2       60.61       42.93      7.21 o
   2  12   2       13.71       13.38      5.61 o
   3  12   2     1954.53     2004.32     43.31 o
   4  12   2     1061.11     1064.30     23.85 o
   5  12   2        6.22        9.93      5.29 o
   6  12   2        5.10       10.07     13.09 o
  -6  13   2      144.62      142.52     27.19 o
  -5  13   2      102.51       75.54     14.75 o
  -4  13   2      180.85      170.39     21.65 o
  -3  13   2      473.29      405.54     19.07 o
  -2  13   2       77.68       80.28     12.24 o
  -1  13   2     1500.21     1494.47     27.77 o
   0  13   2      446.81      391.14     14.40 o
   1  13   2        3.58        4.32      3.91 o
   2  13   2       14.91       17.93     10.61 o
   3  13   2      188.15      191.37     23.17 o
   4  13   2      164.52      147.22     14.91 o
   5  13   2      275.54      258.81     16.92 o
   6  13   2       13.20        7.05     10.07 o
  -6  14   2      292.61      258.93     18.35 o
  -5  14   2      201.26      169.62     15.30 o
  -4  14   2       22.65       28.20     16.62 o
  -3  14   2      757.76      803.71     34.75 o
  -2  14   2     3404.03     3407.42     31.99 o
  -1  14   2      988.73      976.39     28.06 o
   0  14   2     1621.06     1576.32     26.19 o
   1  14   2        5.44        9.15      5.05 o
   2  14   2       70.55       79.14     13.99 o
   3  14   2      108.34      144.03     25.18 o
   4  14   2      266.01      260.50     16.92 o
   5  14   2       90.45       93.78     14.19 o
   6  14   2        5.74       10.54      8.01 o
  -5  15   2      160.69       90.54     12.04 o
  -4  15   2        7.78       12.63      9.18 o
  -3  15   2       26.57       22.91     10.58 o
  -2  15   2       66.39       66.96     12.49 o
  -1  15   2      584.33      556.04     31.84 o
   0  15   2      286.49      286.20     12.67 o
   1  15   2       32.84       27.07      5.82 o
   2  15   2     1022.46      945.57     44.82 o
   3  15   2      847.47      830.94     33.24 o
   4  15   2      109.06       89.16     13.48 o
   5  15   2      131.10      121.79     14.28 o
  -5  16   2      174.70       88.40     24.17 o
  -4  16   2       51.02       36.42     12.59 o
  -3  16   2       12.20       11.76      6.50 o
  -2  16   2       37.89       37.68      8.89 o
  -1  16   2        9.15        3.34      6.68 o
   0  16   2      360.98      341.09     15.80 o
   1  16   2       28.84       21.15      6.98 o
   2  16   2      392.85      394.97     24.78 o
   3  16   2       28.90       42.45     11.56 o
   4  16   2        8.46       12.59      9.97 o
   5  16   2      211.67      220.73     17.76 o
  -5  17   2        8.59        4.03      7.83 o
  -4  17   2       60.63       49.79     12.04 o
  -3  17   2        1.63        0.61      6.18 o
  -2  17   2       28.53       31.77     10.54 o
  -1  17   2       15.36        3.85      9.22 o
   0  17   2       38.07       23.95      6.25 o
   1  17   2      494.95      469.52     37.07 o
   2  17   2      616.09      642.55     27.83 o
   3  17   2      682.53      610.69     27.34 o
   4  17   2      181.01      164.69     16.70 o
   5  17   2        2.90       12.24      9.18 o
  -4  18   2        4.91        4.39      6.81 o
  -3  18   2       32.21       11.38      8.06 o
  -2  18   2      174.02      180.61     14.85 o
  -1  18   2      102.66       87.27     22.16 o
   0  18   2        2.22        1.13      5.83 o
   1  18   2      246.02      245.29     19.83 o
   2  18   2      461.93      410.86     22.71 o
   3  18   2       48.85       57.39     12.62 o
   4  18   2        2.03        7.27      7.30 o
  -4  19   2      284.52      274.79     17.23 o
  -3  19   2        2.84        3.09      7.05 o
  -2  19   2        4.40       10.11      7.39 o
  -1  19   2       98.16       99.29     14.25 o
   0  19   2        8.27        4.60      7.64 o
   1  19   2      586.48      633.38     46.33 o
   2  19   2      296.29      279.12     24.65 o
   3  19   2      232.02      245.01     16.66 o
   4  19   2      448.33      495.19     31.97 o
  -3  20   2       27.10       14.71      9.33 o
  -2  20   2       13.46       12.89      8.12 o
  -1  20   2       91.53       87.44     13.27 o
   0  20   2      576.47      659.22     28.60 o
   1  20   2      458.85      522.32     26.32 o
   2  20   2      115.99      101.56     19.79 o
   3  20   2       77.19       65.61     12.98 o
  -2  21   2        0.49        6.62      7.25 o
  -1  21   2        0.33        3.70      6.76 o
   0  21   2        2.28        8.38      7.51 o
   1  21   2      316.55      327.09     28.71 o
   2  21   2       95.15      116.10     19.77 o
  -1  22   2      158.13      151.08     15.26 o
   0  22   2      554.82      659.39     22.39 o
   1  22   2       84.12       79.57     18.35 o
  -7   1   3      150.29      179.34     31.73 o
  -6   1   3      499.61      547.46     34.75 o
  -5   1   3     1267.03     1375.08     27.19 o
  -4   1   3     8309.85     8978.60    133.90 o
  -3   1   3     3551.66     3916.26     43.23 o
  -2   1   3     3674.48     3760.96     61.97 o
  -1   1   3     4968.39     5212.06    109.72 o
   0   1   3      665.29      691.55     13.49 o
   1   1   3    26802.89    25679.08    306.69 o
   2   1   3     9460.14    10577.83    220.58 o
   3   1   3      593.92      855.31     16.73 o
   4   1   3       23.94        2.52      5.70 o
   5   1   3       78.93       64.28      9.97 o
   6   1   3     1060.69     1250.76     60.43 o
   7   1   3        3.37        1.36      8.56 o
  -7   2   3       41.15       56.35     13.77 o
  -6   2   3       59.99       53.32     12.59 o
  -5   2   3       27.56       19.23      5.21 o
  -4   2   3      102.87       63.30      6.26 o
  -3   2   3     7081.45     7797.70    175.35 o
  -2   2   3     3113.84     3027.36     73.68 o
  -1   2   3     3560.90     3738.42     79.23 o
   0   2   3      198.21      140.59      4.82 o
   1   2   3    20350.00    19674.85    408.42 o
   2   2   3    10033.45     9660.34     56.10 o
   3   2   3     1305.98     1387.24     24.17 o
   4   2   3      128.81      123.33      6.65 o
   5   2   3      303.46      316.04     23.17 o
   6   2   3       42.94       64.78     13.76 o
   7   2   3      120.95       78.86     13.53 o
  -7   3   3        0.21        4.73      7.02 o
  -6   3   3        1.43        4.44      6.14 o
  -5   3   3       15.42       11.84      4.64 o
  -4   3   3     2496.69     2619.28     39.53 o
  -3   3   3     5935.22     6311.36    132.80 o
  -2   3   3     8416.45     8898.70    142.95 o
  -1   3   3     3285.31     3557.20    109.80 o
   0   3   3       55.55       84.16      4.96 o
   1   3   3    28598.50    27514.52    316.76 o
   2   3   3     6242.35     6294.17    138.60 o
   3   3   3      978.19     1039.61     48.56 o
   4   3   3      216.59      236.44      9.44 o
   5   3   3      549.34      523.97     32.47 o
   6   3   3      214.00      235.54     35.76 o
   7   3   3       58.66       43.58     11.61 o
  -7   4   3      207.93      192.91     18.13 o
  -6   4   3       37.26       22.55     10.30 o
  -5   4   3      579.22      585.48     13.20 o
  -4   4   3       89.64       96.20      7.20 o
  -3   4   3     4388.58     4782.91     95.42 o
  -2   4   3       25.27       35.37      3.83 o
  -1   4   3     1980.58     1852.53     59.08 o
   0   4   3     1283.24     1419.63     32.27 o
   1   4   3     7616.30     7321.77     86.80 o
   2   4   3     5650.79     5641.72    138.02 o
   3   4   3     3858.28     4108.75    186.37 o
   4   4   3     1535.63     1589.50     56.59 o
   5   4   3     2384.07     2761.72     69.80 o
   6   4   3      147.87      166.95     23.56 o
   7   4   3        8.60        3.53      6.41 o
  -7   5   3       66.43       50.83     11.51 o
  -6   5   3       12.60        7.04      6.34 o
  -5   5   3       82.44       58.73      7.34 o
  -4   5   3      587.26      565.58     23.41 o
  -3   5   3     1040.45     1074.79     20.29 o
  -2   5   3    17273.18    17819.74    453.66 o
  -1   5   3       18.28       27.01      3.70 o
   0   5   3     3018.13     2797.13     56.26 o
   1   5   3     1574.00     1565.05     36.05 o
   2   5   3       47.52       30.94      5.47 o
   3   5   3     1468.35     1432.03     33.42 o
   4   5   3     1901.30     1950.69     72.69 o
   5   5   3      379.92      509.93     40.79 o
   6   5   3        6.89        2.35      5.82 o
   7   5   3       12.71        7.55      9.26 o
  -7   6   3       88.36       72.33     13.25 o
  -6   6   3      291.88      295.96     15.10 o
  -5   6   3        0.31        5.60      4.28 o
  -4   6   3       44.27       33.51      5.00 o
  -3   6   3      278.68      250.60      6.44 o
  -2   6   3      160.11      145.53      6.02 o
  -1   6   3     2904.70     2754.98    120.37 o
   0   6   3     2280.99     2327.73     56.00 o
   1   6   3        1.02        7.12      2.81 o
   2   6   3     1635.72     1715.70     27.43 o
   3   6   3     6834.02     6490.62    115.07 o
   4   6   3     4255.94     4491.10     83.01 o
   5   6   3     3572.79     4052.00     48.35 o
   6   6   3      440.03      457.38     27.80 o
   7   6   3       36.32       23.83      7.55 o
  -7   7   3       44.76       33.46      9.44 o
  -6   7   3        2.59        5.34      5.76 o
  -5   7   3      359.43      376.11     12.72 o
  -4   7   3      552.94      538.11     17.15 o
  -3   7   3      382.04      376.15     10.72 o
  -2   7   3       44.58       62.61      4.31 o
  -1   7   3      867.00      795.24     33.71 o
   0   7   3     3354.38     3490.04     80.39 o
   1   7   3      695.49      743.06     14.76 o
   2   7   3      121.12      116.67      4.55 o
   3   7   3       12.01        8.06      3.93 o
   4   7   3     2403.80     2484.76     56.99 o
   5   7   3      456.96      439.53     16.00 o
   6   7   3      135.79      107.72     11.76 o
   7   7   3       83.18       62.71     10.51 o
  -7   8   3      200.62      163.89     24.17 o
  -6   8   3      734.26      845.86     33.35 o
  -5   8   3      494.31      496.32     15.12 o
  -4   8   3      860.05      864.75     29.22 o
  -3   8   3       25.73       23.58      4.19 o
  -2   8   3     7481.57     7269.43    173.43 o
  -1   8   3     4359.66     4566.85    124.82 o
   0   8   3      384.03      399.34     17.30 o
   1   8   3      365.79      383.92      8.38 o
   2   8   3      688.03      719.24      7.35 o
   3   8   3     3408.44     3369.99    174.03 o
   4   8   3     4422.92     4880.17    107.43 o
   5   8   3      303.12      299.43     11.35 o
   6   8   3      242.08      213.75     13.08 o
   7   8   3      184.86      160.85     14.04 o
  -7   9   3       13.74        5.77      5.29 o
  -6   9   3      745.18      705.75     17.10 o
  -5   9   3      738.93      741.53     33.44 o
  -4   9   3      366.10      323.62     11.36 o
  -3   9   3     2271.56     2456.71     79.55 o
  -2   9   3     2476.07     2442.15     85.24 o
  -1   9   3       36.45       30.60      5.99 o
   0   9   3     1119.37     1168.40     33.01 o
   1   9   3       11.59        8.02      2.29 o
   2   9   3      897.92      874.62     24.03 o
   3   9   3     1767.77     1721.19     45.37 o
   4   9   3      162.90      134.07      9.45 o
   5   9   3       62.44       41.84      6.17 o
   6   9   3        4.89       -2.34      5.76 o
  -6  10   3      199.42      189.70     12.89 o
  -5  10   3        0.50        3.78      4.77 o
  -4  10   3     1286.88     1315.31     24.80 o
  -3  10   3     1254.19     1386.70     47.29 o
  -2  10   3     2069.77     1888.71     47.10 o
  -1  10   3       76.29       40.31      6.15 o
   0  10   3      903.19      885.02     12.37 o
   1  10   3       52.48       21.19      4.39 o
   2  10   3       39.81       50.15      4.38 o
   3  10   3       30.45       22.43      7.66 o
   4  10   3       61.13       49.70      7.56 o
   5  10   3      121.44      120.81     10.90 o
   6  10   3        0.54        1.34      5.23 o
  -6  11   3     1111.60     1294.55     30.08 o
  -5  11   3     2957.23     3898.78    172.73 o
  -4  11   3     1595.14     1699.90     33.41 o
  -3  11   3      118.47      132.24     10.85 o
  -2  11   3      101.36      109.97      9.45 o
  -1  11   3     1526.26     1505.15     28.03 o
   0  11   3     2570.77     2661.99     18.28 o
   1  11   3      297.59      314.32      8.96 o
   2  11   3      719.13      695.44     15.32 o
   3  11   3      794.23      742.45     48.35 o
   4  11   3        0.78        1.59      4.69 o
   5  11   3      175.51      169.08     11.24 o
   6  11   3       56.83       59.41     11.61 o
  -6  12   3       39.66       33.92     10.03 o
  -5  12   3       76.15       58.52     11.61 o
  -4  12   3        1.40       17.05      6.81 o
  -3  12   3      210.33      217.31     12.36 o
  -2  12   3       83.13       74.87     14.88 o
  -1  12   3      226.73      205.34     16.28 o
   0  12   3       16.48       14.41      4.96 o
   1  12   3       23.85       11.02      4.65 o
   2  12   3      145.82      131.03     14.27 o
   3  12   3     1082.27     1045.34     78.56 o
   4  12   3      378.72      321.98     12.90 o
   5  12   3        5.29        4.35      5.02 o
   6  12   3        3.90        2.01     10.07 o
  -6  13   3      832.17      907.59     40.29 o
  -5  13   3     1221.23     1322.98     66.98 o
  -4  13   3      980.41     1045.99     26.19 o
  -3  13   3       41.75       56.05     13.16 o
  -2  13   3      169.56      156.32     12.27 o
  -1  13   3     2116.04     2150.36     53.79 o
   0  13   3      485.72      444.14     12.32 o
   1  13   3        6.66        4.15      3.40 o
   2  13   3      139.60      131.33     15.73 o
   3  13   3      483.51      498.56     32.23 o
   4  13   3        7.85        9.02      7.45 o
   5  13   3       30.01       40.09     11.73 o
   6  13   3       12.73        0.00      7.05 o
  -6  14   3      108.87       91.77     14.03 o
  -5  14   3      108.22       90.82     27.19 o
  -4  14   3       82.40       58.17     22.16 o
  -3  14   3        0.73        2.52      5.70 o
  -2  14   3      576.43      636.07     25.88 o
  -1  14   3     1248.84     1266.58     42.30 o
   0  14   3      894.93      836.52     31.69 o
   1  14   3      579.07      579.02     22.35 o
   2  14   3      371.23      330.86     39.28 o
   3  14   3     1368.00     1456.41     43.31 o
   4  14   3      517.10      480.44     19.90 o
   5  14   3       10.80       12.03      6.04 o
  -5  15   3       26.03       11.58     10.40 o
  -4  15   3      393.29      373.76     41.30 o
  -3  15   3       15.31        9.99      9.06 o
  -2  15   3      193.17      202.95     18.03 o
  -1  15   3      188.32      141.27     10.92 o
   0  15   3      117.43      107.32     12.92 o
   1  15   3      449.48      445.17     13.23 o
   2  15   3       97.53       95.32     16.92 o
   3  15   3      148.42      121.03     16.01 o
   4  15   3      171.47      137.95     16.01 o
   5  15   3        0.97        6.09      8.17 o
  -5  16   3       17.89        2.30      8.88 o
  -4  16   3       77.00       29.21     16.62 o
  -3  16   3       42.98       44.82     10.80 o
  -2  16   3      965.07      953.13     49.35 o
  -1  16   3      739.34      755.58     19.97 o
   0  16   3      518.44      525.54     22.45 o
   1  16   3      163.64      138.46     10.35 o
   2  16   3      853.91      806.93     35.25 o
   3  16   3      780.44      821.84     67.99 o
   4  16   3      807.48      757.04     24.09 o
   5  16   3      100.52       76.06     12.76 o
  -5  17   3       59.73       46.68     20.65 o
  -4  17   3        1.52        1.74      8.56 o
  -3  17   3        0.47        5.89      7.51 o
  -2  17   3       17.09       16.43      7.43 o
  -1  17   3        9.19       10.52      6.09 o
   0  17   3      177.21      172.11     10.50 o
   1  17   3      612.53      595.92     50.72 o
   2  17   3      162.25      148.26     18.88 o
   3  17   3      111.69       98.44     17.13 o
   4  17   3       48.95       25.02     19.64 o
   5  17   3        1.16       30.89     28.71 o
  -4  18   3       92.08       74.65     20.39 o
  -3  18   3       37.90       33.44     10.94 o
  -2  18   3      190.22      181.68     14.00 o
  -1  18   3     1034.03     1210.91     41.00 o
   0  18   3      566.66      649.68     16.01 o
   1  18   3      181.57      187.54     20.51 o
   2  18   3      490.95      492.61     27.20 o
   3  18   3     1191.45     1158.11     34.26 o
   4  18   3      327.20      335.64     17.77 o
  -4  19   3       55.50       48.89     10.47 o
  -3  19   3      306.10      295.37     17.15 o
  -2  19   3      186.16      185.32     14.28 o
  -1  19   3        7.56        5.18      5.97 o
   0  19   3        9.36        7.49      5.65 o
   1  19   3       91.23      101.49     18.62 o
   2  19   3      279.43      295.50     22.49 o
   3  19   3      233.51      243.46     18.04 o
   4  19   3       11.53       15.50      8.63 o
  -3  20   3      210.65      238.69     17.35 o
  -2  20   3       48.61       43.28     11.95 o
  -1  20   3      131.90      165.76     13.82 o
   0  20   3     1001.73     1186.85     67.57 o
   1  20   3       12.55       18.93     11.86 o
   2  20   3      776.02      812.59     45.83 o
   3  20   3      248.09      265.50     18.25 o
  -2  21   3       84.18       74.59     12.12 o
  -1  21   3       91.38       98.70     13.35 o
   0  21   3       34.60       24.16      9.42 o
   1  21   3      754.18      992.78     33.99 o
   2  21   3      255.54      291.20     22.91 o
  -1  22   3      137.64      155.23     13.82 o
   0  22   3       78.09       56.66     13.23 o
   1  22   3       17.40       21.70     13.16 o
  -7   0   4      339.06      386.76     31.22 o
  -6   0   4       81.62       79.57     19.14 o
  -5   0   4       82.31       64.32      9.18 o
  -4   0   4     1177.69     1367.99     52.37 o
  -3   0   4    18229.28    19219.79    535.83 o
  -2   0   4    10615.17    11420.99    316.84 o
  -1   0   4      161.37      199.07      8.58 o
   0   0   4     5962.41     6067.62     43.31 o
   1   0   4     1178.29     1050.47     74.03 o
   2   0   4     6333.92     7163.18     40.29 o
   3   0   4     1620.29     2077.85     31.22 o
   4   0   4      126.99       91.65     15.11 o
   5   0   4      338.82      345.47     27.19 o
   6   0   4      211.90      223.60     25.18 o
   7   0   4       36.79       27.19     19.14 o
  -7   1   4       35.47       40.94     12.04 o
  -6   1   4        0.83        5.69      7.02 o
  -5   1   4        0.24        0.36      3.54 o
  -4   1   4      415.91      498.38     16.94 o
  -3   1   4     2417.66     2587.43     70.55 o
  -2   1   4     8806.03     9182.36    157.97 o
  -1   1   4     3913.34     4186.56     49.19 o
   0   1   4    10647.10    10018.76    177.30 o
   1   1   4        2.95        5.37      3.53 o
   2   1   4     2511.31     2473.37    109.18 o
   3   1   4       85.20       83.38      8.60 o
   4   1   4        0.44        2.52      4.27 o
   5   1   4      135.01      105.14     11.02 o
   6   1   4      162.31      134.92     16.73 o
   7   1   4       25.20       18.63     11.40 o
  -7   2   4      403.42      467.23     22.66 o
  -6   2   4      420.80      413.20     35.76 o
  -5   2   4        3.02        2.11      3.24 o
  -4   2   4      887.69      923.63     25.38 o
  -3   2   4    13057.98    13815.79    232.56 o
  -2   2   4    10409.66    10964.35    269.15 o
  -1   2   4    10327.07    10603.35    261.37 o
   0   2   4      825.82      834.46     12.79 o
   1   2   4      494.56      468.74     11.54 o
   2   2   4     1644.99     1761.60     13.45 o
   3   2   4      712.88      875.46     49.72 o
   4   2   4       14.23        7.10      4.09 o
   5   2   4      331.81      326.39     17.87 o
   6   2   4        8.84        9.95      8.88 o
   7   2   4        0.59        1.29      7.25 o
  -7   3   4      212.31      234.36     18.35 o
  -6   3   4       11.91       11.75      6.86 o
  -5   3   4       48.62       41.36      6.71 o
  -4   3   4      154.88      138.78      6.70 o
  -3   3   4      397.30      424.17     15.31 o
  -2   3   4     8889.40     9149.03    181.35 o
  -1   3   4    18733.36    18775.26    274.80 o
   0   3   4       14.11       24.80      4.09 o
   1   3   4     1146.98     1010.43     16.05 o
   2   3   4      303.30      276.25      9.01 o
   3   3   4      214.06      183.40      8.57 o
   4   3   4        0.64        4.42      3.16 o
   5   3   4        2.52        0.00      5.23 o
   6   3   4     1096.99     1263.30     51.87 o
   7   3   4      306.00      311.31     24.17 o
  -7   4   4      128.59      127.58     15.30 o
  -6   4   4     1101.87     1198.45     38.67 o
  -5   4   4       66.18       53.37      6.63 o
  -4   4   4      130.68      120.46      6.17 o
  -3   4   4     2819.14     2864.82     38.04 o
  -2   4   4     4156.04     4379.40     82.26 o
  -1   4   4     4764.30     4837.68    129.57 o
   0   4   4      159.56      138.15      6.56 o
   1   4   4      777.07      791.40      7.44 o
   2   4   4      828.15      762.94     15.55 o
   3   4   4      961.27      979.28     17.16 o
   4   4   4      329.34      324.87     12.53 o
   5   4   4        2.78        0.54      5.17 o
   6   4   4       10.25       20.49      9.07 o
   7   4   4        3.36       -1.84      8.17 o
  -7   5   4       89.14       65.76     13.05 o
  -6   5   4        4.46        8.04      5.99 o
  -5   5   4       14.36        9.09      4.60 o
  -4   5   4      731.63      721.66     11.63 o
  -3   5   4      246.68      298.78      6.97 o
  -2   5   4       50.27       23.56      3.57 o
  -1   5   4     5891.25     6054.14    192.91 o
   0   5   4     5709.18     5567.03     44.22 o
   1   5   4    23487.06    23175.93    225.24 o
   2   5   4     6993.36     7196.33    165.90 o
   3   5   4      214.25      207.00      9.68 o
   4   5   4      372.22      338.50     14.10 o
   5   5   4     1784.32     1956.13     84.24 o
   6   5   4     1545.73     1878.82    109.78 o
   7   5   4      494.71      434.75     42.30 o
  -7   6   4        0.90        2.32      7.05 o
  -6   6   4      587.38      614.73     18.95 o
  -5   6   4       43.25       38.56      7.41 o
  -4   6   4      200.96      179.99      8.26 o
  -3   6   4      499.69      544.76     15.39 o
  -2   6   4      105.45      126.70      5.86 o
  -1   6   4      420.68      326.26      8.43 o
   0   6   4     5568.38     5432.60     39.90 o
   1   6   4     2930.42     2955.69     55.24 o
   2   6   4     1985.95     2037.65     32.27 o
   3   6   4      807.77      846.47     32.56 o
   4   6   4      163.04      164.29     11.17 o
   5   6   4     1400.40     1579.13     29.10 o
   6   6   4        8.80        5.97      6.98 o
   7   6   4      227.70      213.00     26.94 o
  -7   7   4       10.38        6.96      5.66 o
  -6   7   4      644.82      659.10     28.35 o
  -5   7   4      597.71      622.28     23.84 o
  -4   7   4        9.85        9.71      4.38 o
  -3   7   4       25.91       24.98      3.99 o
  -2   7   4     1046.92     1178.77     14.37 o
  -1   7   4      438.83      352.86     11.87 o
   0   7   4    15780.69    16138.50    404.48 o
   1   7   4    12548.04    13732.45    256.70 o
   2   7   4     7808.68     7900.35    180.68 o
   3   7   4     1281.67     1275.14     26.31 o
   4   7   4     2405.22     2470.29     80.58 o
   5   7   4     2310.18     2707.39     82.59 o
   6   7   4      507.09      517.04     17.81 o
   7   7   4      205.85      220.00     15.10 o
  -7   8   4       10.95        5.64      5.54 o
  -6   8   4       40.75       28.00      8.14 o
  -5   8   4        8.40        2.40      4.00 o
  -4   8   4      122.26      108.44      8.93 o
  -3   8   4        4.92        3.70      2.92 o
  -2   8   4     2225.68     2454.79     82.62 o
  -1   8   4     2363.39     2309.08     90.86 o
   0   8   4    13955.89    14859.79    186.21 o
   1   8   4      484.31      520.04     25.48 o
   2   8   4        5.75        4.88      2.18 o
   3   8   4     2218.12     2292.00     41.00 o
   4   8   4     2484.64     2555.27     84.99 o
   5   8   4      191.49      224.13     27.66 o
   6   8   4        1.85        6.92      5.86 o
   7   8   4       61.30       64.04     11.10 o
  -6   9   4      353.93      324.28     27.62 o
  -5   9   4      651.28      722.95     31.69 o
  -4   9   4       45.64       51.44      7.34 o
  -3   9   4       13.88        7.16      3.50 o
  -2   9   4      553.15      536.73     16.35 o
  -1   9   4     1852.56     1793.79     30.16 o
   0   9   4     1147.88      971.50     13.25 o
   1   9   4      538.53      527.37      9.43 o
   2   9   4      153.67      162.65      6.83 o
   3   9   4     1290.92     1343.81     55.84 o
   4   9   4      239.75      211.23     10.36 o
   5   9   4      872.63      902.28     28.20 o
   6   9   4       18.73       11.97      5.89 o
  -6  10   4      196.67      189.87     12.56 o
  -5  10   4       74.04       70.50     10.82 o
  -4  10   4      372.73      363.46     18.15 o
  -3  10   4        6.76        1.52      4.09 o
  -2  10   4     1494.75     1558.46     33.55 o
  -1  10   4     5909.96     6051.13    189.35 o
   0  10   4     1631.62     1558.86     27.19 o
   1  10   4      333.44      302.50      9.30 o
   2  10   4      401.09      337.64     11.17 o
   3  10   4     1325.38     1242.99     45.83 o
   4  10   4      647.85      706.63     27.70 o
   5  10   4       61.74       42.92      7.16 o
   6  10   4      141.71      128.31     13.87 o
  -6  11   4      162.33      133.99     11.36 o
  -5  11   4        0.19        7.76      5.29 o
  -4  11   4       23.54       24.70      7.20 o
  -3  11   4       42.65       55.01      7.75 o
  -2  11   4      364.66      321.99     16.01 o
  -1  11   4      119.66      121.80      9.62 o
   0  11   4       71.50       50.38      9.73 o
   1  11   4       49.75       68.33      7.09 o
   2  11   4        1.54        7.81      3.73 o
   3  11   4       25.50       17.81      6.74 o
   4  11   4      102.89       79.19      9.89 o
   5  11   4        0.26        2.33      4.43 o
   6  11   4       31.86       17.40      7.74 o
  -6  12   4        0.90        2.78      6.14 o
  -5  12   4       90.12       77.87     13.76 o
  -4  12   4      913.61      944.04     21.67 o
  -3  12   4      195.56      192.48     11.01 o
  -2  12   4      993.41      909.39     40.33 o
  -1  12   4     2983.57     3077.30     39.69 o
   0  12   4        6.88       10.29      4.80 o
   1  12   4        1.33        3.57      5.25 o
   2  12   4      400.70      347.43     10.47 o
   3  12   4      552.87      500.21     34.24 o
   4  12   4      392.40      406.48     16.70 o
   5  12   4        1.47        1.24      5.29 o
   6  12   4       71.99       56.47      9.59 o
  -6  13   4       59.57       58.49     12.33 o
  -5  13   4      127.08      108.83     11.61 o
  -4  13   4       99.90      118.14     22.16 o
  -3  13   4       62.25       75.16      9.85 o
  -2  13   4      191.03      182.43     11.66 o
  -1  13   4     1865.54     1904.89     38.44 o
   0  13   4      724.04      708.61     18.75 o
   1  13   4      377.43      364.49     11.58 o
   2  13   4      190.14      162.67     17.33 o
   3  13   4        8.67        5.73      5.57 o
   4  13   4       77.16       47.34     12.09 o
   5  13   4       72.20       73.17     11.74 o
   6  13   4       30.69       24.17     15.11 o
  -5  14   4       47.67       39.37     10.98 o
  -4  14   4       12.99       15.59      7.29 o
  -3  14   4      183.60      149.07     14.24 o
  -2  14   4      838.32      886.69     46.52 o
  -1  14   4      325.69      314.93     12.90 o
   0  14   4     1213.21     1228.97     20.93 o
   1  14   4       75.79       58.80      6.37 o
   2  14   4      100.78       73.70     12.81 o
   3  14   4      785.28      898.42     35.25 o
   4  14   4      356.57      319.28     26.19 o
   5  14   4      244.67      242.41     22.66 o
  -5  15   4      497.23      508.65     22.79 o
  -4  15   4       53.00       51.07     14.60 o
  -3  15   4      102.03       85.92     12.48 o
  -2  15   4     1013.75     1103.07     40.56 o
  -1  15   4     3543.96     3842.82     27.01 o
   0  15   4     2401.66     2675.23     23.23 o
   1  15   4       38.12       22.90      6.04 o
   2  15   4      121.11      104.07     17.08 o
   3  15   4       13.76        6.04      9.97 o
   4  15   4       37.50       30.22     15.11 o
   5  15   4       68.21       53.23     15.61 o
  -5  16   4      101.37       90.24     14.75 o
  -4  16   4       51.13       39.05     10.07 o
  -3  16   4      144.26      134.52     13.40 o
  -2  16   4       64.20       63.55      9.41 o
  -1  16   4      169.01      185.79     14.68 o
   0  16   4     1020.41     1096.58     25.59 o
   1  16   4       10.42        9.28      4.77 o
   2  16   4      729.98      700.62     25.61 o
   3  16   4      836.04      846.74     27.39 o
   4  16   4      192.08      198.66     17.44 o
   5  16   4      354.49      344.09     20.21 o
  -4  17   4      440.75      451.64     22.43 o
  -3  17   4       62.30       54.18     11.80 o
  -2  17   4      336.04      316.69     14.12 o
  -1  17   4     1755.36     1982.26     84.54 o
   0  17   4     1040.68     1132.44     23.59 o
   1  17   4     1510.44     1573.63     52.37 o
   2  17   4      125.04      123.39     19.11 o
   3  17   4       17.91       12.09     11.40 o
   4  17   4        1.11        5.97      6.68 o
  -4  18   4       32.68       16.98      9.49 o
  -3  18   4        0.03        4.94      6.89 o
  -2  18   4        5.35       12.88      7.51 o
  -1  18   4      243.81      252.78     14.15 o
   0  18   4        0.00        2.52      4.42 o
   1  18   4        3.99        8.84     11.02 o
   2  18   4      481.62      477.22     25.64 o
   3  18   4      122.15      122.69     20.59 o
   4  18   4        7.29        5.28      7.81 o
  -4  19   4      414.51      427.08     23.63 o
  -3  19   4       92.52      111.84     15.03 o
  -2  19   4      120.02      132.98     13.86 o
  -1  19   4      160.19      166.56     12.01 o
   0  19   4      357.24      375.13     14.20 o
   1  19   4     1018.99     1173.51     73.02 o
   2  19   4      242.97      203.11     21.77 o
   3  19   4       24.88       33.89     16.62 o
  -3  20   4      206.39      205.46     15.10 o
  -2  20   4      232.37      217.37     15.15 o
  -1  20   4      405.64      459.89     23.84 o
   0  20   4      203.59      211.54     15.53 o
   1  20   4       99.86      104.58     17.63 o
   2  20   4       19.25       22.50     12.33 o
   3  20   4       25.12       26.69     12.82 o
  -2  21   4       72.83       94.82     16.89 o
  -1  21   4       95.76       76.62     12.45 o
   0  21   4       29.61       23.08      8.55 o
   1  21   4      161.27      175.94     26.19 o
   2  21   4        1.42        3.86     10.16 o
  -1  22   4       16.81       13.88      7.12 o
   0  22   4      165.86      184.58     21.50 o
   1  22   4       10.48       13.09      9.26 o
  -7   1   5     1329.99     1612.78     32.35 o
  -6   1   5      665.20      704.47     22.04 o
  -5   1   5       12.31       16.07      4.88 o
  -4   1   5      464.87      477.35     14.90 o
  -3   1   5        1.73        5.47      2.30 o
  -2   1   5     2488.05     2768.30     49.84 o
  -1   1   5      255.78      261.47      5.40 o
   0   1   5     1786.37     1703.80     41.72 o
   1   1   5     2514.53     2547.31     54.39 o
   2   1   5      121.89       72.89      8.10 o
   3   1   5        0.14       11.10      4.17 o
   4   1   5       36.93       20.96      9.13 o
   5   1   5       36.88       22.83      8.46 o
   6   1   5      969.86     1186.02     31.73 o
   7   1   5      281.99      267.73     18.86 o
  -7   2   5       66.84       95.80     15.62 o
  -6   2   5      306.59      343.16     18.38 o
  -5   2   5      677.53      687.51     15.96 o
  -4   2   5      200.83      233.65      8.21 o
  -3   2   5     2418.15     2535.89     42.46 o
  -2   2   5        2.78        8.23      2.31 o
  -1   2   5     6644.26     6708.36     79.84 o
   0   2   5      253.35      228.28      8.58 o
   1   2   5      590.42      625.64     11.20 o
   2   2   5     1778.55     1977.72     70.51 o
   3   2   5      683.38      563.64     12.29 o
   4   2   5        6.94        7.51      4.06 o
   5   2   5     1533.64     1613.45     78.84 o
   6   2   5      423.74      459.11     22.22 o
   7   2   5       30.30       23.98     10.88 o
  -7   3   5      260.85      276.27     25.18 o
  -6   3   5     1169.69     1286.98     26.24 o
  -5   3   5     1457.20     1714.60     22.40 o
  -4   3   5      117.29      118.26      6.24 o
  -3   3   5        1.33        2.68      1.80 o
  -2   3   5        2.47        7.49      2.47 o
  -1   3   5       35.49       43.13      4.99 o
   0   3   5     3263.26     3147.48     41.40 o
   1   3   5     1127.05     1144.30     29.47 o
   2   3   5     3345.87     3478.68    126.62 o
   3   3   5      621.08      589.20     17.74 o
   4   3   5      110.95      113.25     10.47 o
   5   3   5     1149.03     1014.89     78.06 o
   6   3   5      538.53      615.81     25.28 o
   7   3   5      117.27      120.08     17.90 o
  -7   4   5       52.89       50.65     11.86 o
  -6   4   5      240.45      264.93     14.46 o
  -5   4   5       17.11        9.52      4.66 o
  -4   4   5      781.02      798.93     15.66 o
  -3   4   5     5465.64     5634.27    134.15 o
  -2   4   5     5359.88     5780.47    135.00 o
  -1   4   5     2163.98     2089.48     38.82 o
   0   4   5      361.22      345.40     12.92 o
   1   4   5     1146.11     1092.77     21.81 o
   2   4   5    10711.00    10963.32    314.16 o
   3   4   5     8315.38     8520.02     90.48 o
   4   4   5     1021.30     1080.52     17.20 o
   5   4   5     1656.43     1852.38    149.05 o
   6   4   5      161.45      158.35     19.64 o
   7   4   5       86.72       69.90     14.28 o
  -7   5   5       22.93        7.36      7.98 o
  -6   5   5      166.57      181.22     14.19 o
  -5   5   5     1263.49     1289.74     24.71 o
  -4   5   5       23.46       16.37      3.90 o
  -3   5   5      337.56      390.19      9.53 o
  -2   5   5      371.11      333.85     11.89 o
  -1   5   5       28.59       45.43      4.60 o
   0   5   5       57.82       59.07      5.51 o
   1   5   5       68.95       59.75      4.41 o
   2   5   5     3658.96     3986.70     31.84 o
   3   5   5     2429.03     2531.41     80.10 o
   4   5   5      281.48      290.82     10.22 o
   5   5   5     1211.53     1305.79     72.01 o
   6   5   5      218.86      217.48     14.72 o
   7   5   5       20.78        6.98     11.58 o
  -7   6   5       19.44       11.40      6.34 o
  -6   6   5      403.70      423.93     13.55 o
  -5   6   5       78.09       45.02      6.63 o
  -4   6   5     1460.81     1586.94     43.99 o
  -3   6   5     2697.34     2741.61     54.42 o
  -2   6   5     8478.93     8695.54    234.98 o
  -1   6   5     3055.49     3217.86     21.40 o
   0   6   5      362.41      384.99      7.35 o
   1   6   5     9197.87     8938.18    144.01 o
   2   6   5    12700.73    13593.37    203.67 o
   3   6   5    10246.83    10433.34    169.32 o
   4   6   5     1966.96     2005.52     44.59 o
   5   6   5       96.38       89.84     10.22 o
   6   6   5      128.51      116.72     11.81 o
   7   6   5       37.86       22.66     11.58 o
  -7   7   5        2.26        3.74      5.86 o
  -6   7   5       57.65       40.43      7.35 o
  -5   7   5      148.09      119.34      8.94 o
  -4   7   5     3082.57     3234.21     62.63 o
  -3   7   5     1132.90     1063.60     30.63 o
  -2   7   5      252.85      208.70     10.55 o
  -1   7   5     1492.03     1478.01     51.17 o
   0   7   5      697.88      646.20     16.72 o
   1   7   5     5803.89     5872.26    133.99 o
   2   7   5      173.02      231.72      6.55 o
   3   7   5     1324.02     1279.69     31.40 o
   4   7   5      173.02      119.30     10.18 o
   5   7   5        1.00        5.20      6.48 o
   6   7   5        8.19       15.37      7.07 o
   7   7   5       23.93       17.36     11.10 o
  -7   8   5        1.36        5.19      5.89 o
  -6   8   5      171.69      166.14      9.88 o
  -5   8   5      129.04      131.99     17.08 o
  -4   8   5      648.45      681.50     18.67 o
  -3   8   5      547.58      548.12     22.28 o
  -2   8   5      559.02      569.83     12.11 o
  -1   8   5      772.09      710.12     16.61 o
   0   8   5     1352.18     1168.74     20.35 o
   1   8   5    13082.87    13799.04    336.53 o
   2   8   5     1898.43     1979.69     61.93 o
   3   8   5     1749.81     1724.08     38.52 o
   4   8   5     1764.47     1832.21     21.87 o
   5   8   5      220.18      201.93     11.98 o
   6   8   5      306.93      309.12     13.93 o
  -6   9   5      447.38      444.63     26.70 o
  -5   9   5     1409.80     1516.19     33.19 o
  -4   9   5     2658.38     2871.93     63.49 o
  -3   9   5      973.82      948.94     20.43 o
  -2   9   5        3.35        2.55      2.83 o
  -1   9   5     1267.14     1134.30     14.90 o
   0   9   5     4464.49     4312.92    109.32 o
   1   9   5     1780.49     1811.82     17.13 o
   2   9   5      178.15      256.97     12.55 o
   3   9   5      183.07      155.49      7.89 o
   4   9   5     1977.41     2080.97    106.38 o
   5   9   5      468.80      472.95     19.37 o
   6   9   5        7.94       10.97      6.48 o
  -6  10   5        5.80        5.47      5.60 o
  -5  10   5       28.57       24.98      9.54 o
  -4  10   5       37.60       42.44      9.42 o
  -3  10   5       29.28       28.39      6.76 o
  -2  10   5        2.60        5.34      4.15 o
  -1  10   5      248.69      204.38     11.92 o
   0  10   5      402.47      346.29      9.60 o
   1  10   5      697.26      684.93     24.73 o
   2  10   5       57.52       55.65      8.14 o
   3  10   5       68.37       60.09     11.02 o
   4  10   5        4.63        5.46      6.74 o
   5  10   5       19.18       12.81      6.11 o
   6  10   5        0.96        8.86      8.38 o
  -6  11   5      236.04      229.98     13.61 o
  -5  11   5     1723.33     1877.45     40.59 o
  -4  11   5      338.73      336.57     14.04 o
  -3  11   5        3.43        3.79      4.75 o
  -2  11   5     1092.45     1114.82     18.39 o
  -1  11   5     2123.79     2194.74    122.88 o
   0  11   5     2521.70     2390.42     78.75 o
   1  11   5      410.79      390.59     14.19 o
   2  11   5      483.90      495.98     11.97 o
   3  11   5        0.42       14.65      7.74 o
   4  11   5      203.67      182.69     13.77 o
   5  11   5      454.35      436.81     14.65 o
   6  11   5        1.45        6.04      6.41 o
  -6  12   5        6.07        8.48      5.92 o
  -5  12   5       29.75       32.26      8.98 o
  -4  12   5       30.28       24.86      7.66 o
  -3  12   5      129.03      129.04      9.26 o
  -2  12   5      918.04      914.90     29.59 o
  -1  12   5        2.13       17.04      8.84 o
   0  12   5      420.71      345.14     11.84 o
   1  12   5       77.30       77.67      6.67 o
   2  12   5       58.12       51.23      6.73 o
   3  12   5      133.58      127.76     12.65 o
   4  12   5      179.56      160.05     13.55 o
   5  12   5        0.38        2.36      4.82 o
   6  12   5        7.68       14.19      7.98 o
  -6  13   5      285.88      281.59     14.31 o
  -5  13   5      385.17      394.08     15.85 o
  -4  13   5      375.49      362.43     15.68 o
  -3  13   5      270.36      253.83     14.29 o
  -2  13   5      243.31      219.00     14.39 o
  -1  13   5     3458.32     3649.45    102.78 o
   0  13   5      907.13      974.89     15.86 o
   1  13   5      275.45      265.75     10.01 o
   2  13   5       18.53       19.65      8.14 o
   3  13   5       21.45        6.87      5.31 o
   4  13   5      390.77      370.90     23.17 o
   5  13   5       65.68       48.54     10.06 o
   6  13   5       57.17       26.19     12.09 o
  -5  14   5      752.10      811.50     37.27 o
  -4  14   5      299.30      289.51     34.24 o
  -3  14   5      182.10      159.99     12.77 o
  -2  14   5      376.21      386.97     28.12 o
  -1  14   5        1.41        9.81      5.95 o
   0  14   5     1423.76     1500.10     19.33 o
   1  14   5      373.14      392.78     12.53 o
   2  14   5      109.90       85.39     18.13 o
   3  14   5      309.47      289.24     27.70 o
   4  14   5      964.32     1065.61     36.26 o
   5  14   5      102.05       82.58     11.86 o
  -5  15   5       60.01       52.80     12.58 o
  -4  15   5      999.73     1079.58     28.12 o
  -3  15   5      129.76      128.65     12.48 o
  -2  15   5      585.87      643.91     18.41 o
  -1  15   5      320.44      338.51     14.42 o
   0  15   5     1564.04     1713.30     20.85 o
   1  15   5     1810.98     1813.36     37.04 o
   2  15   5        0.87        4.55      9.45 o
   3  15   5      259.48      228.72     18.62 o
   4  15   5      400.10      409.93     30.22 o
   5  15   5       78.64       52.95     11.61 o
  -5  16   5      358.48      363.07     21.00 o
  -4  16   5      443.51      426.16     37.27 o
  -3  16   5      420.02      404.82     20.93 o
  -2  16   5        2.06        6.47      5.27 o
  -1  16   5       73.02       61.77      9.97 o
   0  16   5       32.73       54.14      9.32 o
   1  16   5      336.69      356.17     15.28 o
   2  16   5      468.04      450.96     22.99 o
   3  16   5      466.76      449.99     25.17 o
   4  16   5     1293.71     1213.67     40.29 o
   5  16   5      187.65      160.65     34.24 o
  -4  17   5       59.26       60.50     13.87 o
  -3  17   5        6.69        1.58      6.85 o
  -2  17   5      280.67      268.13     13.04 o
  -1  17   5      896.66     1027.42     26.31 o
   0  17   5        0.36        3.51      4.89 o
   1  17   5      613.17      641.80     26.62 o
   2  17   5        5.48       44.97     39.78 o
   3  17   5      607.78      625.28     27.59 o
   4  17   5      151.12      130.22     19.00 o
  -4  18   5       76.13       59.16     11.85 o
  -3  18   5      724.04      748.10     30.16 o
  -2  18   5      212.01      233.35     13.93 o
  -1  18   5       80.69       84.70     11.16 o
   0  18   5        5.55        7.00      6.44 o
   1  18   5       19.33       24.94     13.72 o
   2  18   5      994.55     1046.36     47.34 o
   3  18   5     1063.95     1049.14     30.90 o
   4  18   5      324.70      354.76     35.25 o
  -3  19   5      159.70      147.51     13.84 o
  -2  19   5      154.58      161.73     13.03 o
  -1  19   5       22.97       17.25      5.77 o
   0  19   5       17.89       17.62      7.08 o
   1  19   5        7.51        4.81      9.44 o
   2  19   5       44.98       41.21     12.29 o
   3  19   5        0.10        6.38      8.11 o
  -3  20   5      235.90      253.00     17.90 o
  -2  20   5       46.58       53.92     11.18 o
  -1  20   5        0.43        5.81      5.31 o
   0  20   5       72.14       74.47     10.17 o
   1  20   5       77.51       87.12     20.65 o
   2  20   5      307.86      327.26     23.93 o
   3  20   5      179.79      174.69     18.78 o
  -2  21   5       41.05       45.92     10.98 o
  -1  21   5       10.02       14.43      6.11 o
   0  21   5        3.79       -0.87     10.61 o
   1  21   5      254.54      338.27     24.68 o
   2  21   5       41.66       42.35     14.59 o
   0  22   5       26.88       45.35     14.28 o
  -7   0   6       39.39       64.46     20.14 o
  -6   0   6      309.83      323.31     25.18 o
  -5   0   6       92.37       69.87      9.45 o
  -4   0   6      214.14      255.20     14.19 o
  -3   0   6     5204.39     5389.57     75.04 o
  -2   0   6     6816.87     6407.52    262.88 o
  -1   0   6      920.90      919.61     38.78 o
   0   0   6     6417.99     6318.21    221.08 o
   1   0   6       28.85       19.64      5.18 o
   2   0   6     7074.38     7256.34    148.06 o
   3   0   6      685.96      727.20     27.19 o
   4   0   6       14.31        4.03      7.05 o
   5   0   6        0.61       -4.03      9.06 o
   6   0   6        6.21        4.03     11.08 o
   7   0   6      628.25      726.19     35.25 o
  -7   1   6      127.32      118.13     15.20 o
  -6   1   6       18.51       16.19      8.93 o
  -5   1   6      789.18      813.80     14.37 o
  -4   1   6       23.55       19.30      4.44 o
  -3   1   6       11.15        8.55      2.48 o
  -2   1   6     1896.53     1894.88     44.21 o
  -1   1   6     3373.74     3407.52     26.27 o
   0   1   6     1288.45     1325.40     29.49 o
   1   1   6     2339.04     2326.69     47.54 o
   2   1   6       22.75        8.49      4.36 o
   3   1   6      118.97      108.72     16.13 o
   4   1   6        8.44        7.99      5.47 o
   5   1   6       50.90       35.21      9.10 o
   6   1   6      345.04      312.28     18.52 o
   7   1   6       40.30       41.57     14.19 o
  -7   2   6       13.08       15.06     14.10 o
  -6   2   6       32.42       44.57     11.35 o
  -5   2   6       13.79       25.19      6.14 o
  -4   2   6        9.27        9.15      3.26 o
  -3   2   6     1724.18     1633.28     26.75 o
  -2   2   6     3059.47     3266.79     64.58 o
  -1   2   6     5407.05     5420.37    133.22 o
   0   2   6      174.02      225.01      8.58 o
   1   2   6      508.51      484.58      9.85 o
   2   2   6     2514.57     2476.08     57.60 o
   3   2   6     2645.56     2306.75     43.14 o
   4   2   6       27.85       16.69      7.18 o
   5   2   6      208.62      197.07     11.95 o
   6   2   6      415.76      466.48     44.82 o
   7   2   6      259.90      287.60     21.22 o
  -7   3   6      418.15      474.49     23.07 o
  -6   3   6      345.89      384.99     21.00 o
  -5   3   6      325.91      351.49     17.74 o
  -4   3   6      322.55      346.61      8.48 o
  -3   3   6      111.97       81.91      5.11 o
  -2   3   6     3359.59     3214.84     59.73 o
  -1   3   6    10179.98    10002.60    166.28 o
   0   3   6        7.23        7.87      2.35 o
   1   3   6    10129.76     9868.58    141.03 o
   2   3   6     3500.45     3704.26     41.87 o
   3   3   6     1163.47     1255.41     56.70 o
   4   3   6      249.78      234.69     10.91 o
   5   3   6       35.49       23.20     10.93 o
   6   3   6      866.31      926.71     69.50 o
   7   3   6      199.99      185.05     19.64 o
  -7   4   6       21.27       12.76      8.46 o
  -6   4   6      224.58      240.40     15.80 o
  -5   4   6        0.58        6.28      4.91 o
  -4   4   6      879.80      962.71     18.72 o
  -3   4   6      690.22      649.80     11.94 o
  -2   4   6      831.26      684.79     14.97 o
  -1   4   6     5564.60     5385.33     68.33 o
   0   4   6      319.00      332.06      9.80 o
   1   4   6     3123.78     2822.87     50.50 o
   2   4   6     3456.64     3393.76     54.37 o
   3   4   6     2312.15     2168.41     19.11 o
   4   4   6      111.49      119.49      8.16 o
   5   4   6      897.76      945.00     34.60 o
   6   4   6     1229.27     1292.99     29.17 o
   7   4   6       86.97       93.52     17.76 o
  -7   5   6      249.08      254.34     18.86 o
  -6   5   6      386.89      404.59     14.36 o
  -5   5   6      842.98      970.03     20.03 o
  -4   5   6      116.08      118.07     10.78 o
  -3   5   6     2520.75     2664.26     54.08 o
  -2   5   6    10076.33    10217.32    151.30 o
  -1   5   6    17704.99    17270.81    234.94 o
   0   5   6     4203.55     4022.90     81.94 o
   1   5   6     9137.42     9258.83     76.55 o
   2   5   6        1.24        2.75      2.47 o
   3   5   6     1069.59     1002.04     15.45 o
   4   5   6     1541.89     1549.80     30.56 o
   5   5   6     1300.42     1330.17     23.03 o
   6   5   6      804.69      883.10     20.47 o
   7   5   6       72.34       62.50     14.59 o
  -7   6   6       58.03       42.85      9.15 o
  -6   6   6      202.61      190.46     11.15 o
  -5   6   6        1.67        5.85      4.75 o
  -4   6   6        6.42        7.13      3.47 o
  -3   6   6      255.94      211.35      6.87 o
  -2   6   6     1068.52     1022.28     30.78 o
  -1   6   6      509.90      447.46     12.29 o
   0   6   6      254.98      284.27     10.76 o
   1   6   6     3839.79     3954.42     47.54 o
   2   6   6     1093.42     1196.37     13.80 o
   3   6   6      333.62      340.04     10.00 o
   4   6   6     1403.15     1470.87     40.75 o
   5   6   6      287.83      260.23     16.53 o
   6   6   6      379.21      388.31     25.29 o
   7   6   6       20.01       26.04      9.89 o
  -7   7   6        1.15       10.45      6.52 o
  -6   7   6      526.02      559.84     23.84 o
  -5   7   6      952.04     1063.73     30.53 o
  -4   7   6        9.95       11.10      4.08 o
  -3   7   6     1596.35     1633.50     40.66 o
  -2   7   6     5974.72     5627.51    144.51 o
  -1   7   6    13817.42    13380.12    395.32 o
   0   7   6     9362.08     8866.91    177.27 o
   1   7   6        7.34        6.91      4.62 o
   2   7   6      780.73      752.09     12.24 o
   3   7   6      338.94      303.54     10.28 o
   4   7   6     2075.34     2143.84     42.30 o
   5   7   6      998.52     1067.75     48.93 o
   6   7   6      410.54      402.92     19.69 o
  -6   8   6       23.19       13.52      5.62 o
  -5   8   6      159.80      147.99     14.27 o
  -4   8   6     1178.83     1223.45     22.33 o
  -3   8   6     3880.60     3877.60     71.62 o
  -2   8   6      256.69      201.69      7.51 o
  -1   8   6       20.84       18.69      6.67 o
   0   8   6      163.59      120.57      6.83 o
   1   8   6       74.39       70.50      4.90 o
   2   8   6        2.17        4.76      3.78 o
   3   8   6       37.39       42.86      6.45 o
   4   8   6        0.80        2.52      5.29 o
   5   8   6      198.89      200.24     12.12 o
   6   8   6      123.09      132.62     15.98 o
  -6   9   6       22.51       20.05      8.48 o
  -5   9   6      190.06      163.29     20.15 o
  -4   9   6        2.17        5.71      4.00 o
  -3   9   6     2779.69     3063.53     38.13 o
  -2   9   6        6.39        4.85      4.61 o
  -1   9   6     1209.76     1170.68     25.95 o
   0   9   6      794.75      785.02     14.25 o
   1   9   6      419.02      448.55     12.17 o
   2   9   6       38.04       25.76      7.45 o
   3   9   6      433.92      370.66     18.04 o
   4   9   6        1.26        6.87      4.69 o
   5   9   6      474.71      552.91     25.89 o
   6   9   6       73.35       54.51      9.16 o
  -6  10   6      165.22      166.25     13.55 o
  -5  10   6      787.69      785.08     26.46 o
  -4  10   6     1664.78     1864.26     29.66 o
  -3  10   6      642.41      617.56     17.30 o
  -2  10   6      296.69      305.47     12.19 o
  -1  10   6      191.17      156.80     11.05 o
   0  10   6      188.22      146.45      8.56 o
   1  10   6      423.72      355.15      9.58 o
   2  10   6        7.60       14.41      8.17 o
   3  10   6      104.82       81.10      8.48 o
   4  10   6      116.59      105.76     12.76 o
   5  10   6        0.18        2.19      6.02 o
   6  10   6      215.78      196.23     33.74 o
  -6  11   6       65.29       63.57      9.92 o
  -5  11   6        6.93        6.95      5.93 o
  -4  11   6       33.51       23.75      6.25 o
  -3  11   6       37.34       27.32      7.63 o
  -2  11   6      468.79      446.48     25.81 o
  -1  11   6      221.13      227.55     10.08 o
   0  11   6      139.57      137.89      8.86 o
   1  11   6      186.04      167.04      8.19 o
   2  11   6      153.48      141.85     10.02 o
   3  11   6      437.71      422.15     16.92 o
   4  11   6        5.61       12.09      7.74 o
   5  11   6       62.44       45.23     23.67 o
   6  11   6       10.73        4.53      6.41 o
  -6  12   6        0.73        5.02      4.92 o
  -5  12   6      504.78      468.35     16.08 o
  -4  12   6      896.37      936.77     18.44 o
  -3  12   6       37.37       32.39      7.39 o
  -2  12   6       96.76       83.69      8.74 o
  -1  12   6      367.49      367.37     12.78 o
   0  12   6      618.04      534.14     11.84 o
   1  12   6      453.63      435.82     11.92 o
   2  12   6       24.52       22.28      6.72 o
   3  12   6       13.95       18.21      9.18 o
   4  12   6      529.38      506.80     57.91 o
   5  12   6       30.37       25.18     14.60 o
   6  12   6       49.24       32.54     12.09 o
  -5  13   6        0.77        1.06      5.58 o
  -4  13   6      240.76      250.84     12.62 o
  -3  13   6      217.89      180.77     12.95 o
  -2  13   6       85.61       77.02      9.40 o
  -1  13   6      286.15      265.50     12.14 o
   0  13   6     2045.72     2143.71     35.04 o
   1  13   6       61.65       47.45      6.40 o
   2  13   6       89.81       62.28      6.69 o
   3  13   6       25.33       19.98      8.20 o
   4  13   6      107.78      107.29     12.09 o
   5  13   6      344.64      333.76     12.95 o
  -5  14   6      426.14      432.57     20.65 o
  -4  14   6      208.68      182.60     17.05 o
  -3  14   6      676.60      708.53     18.96 o
  -2  14   6      446.54      405.49     14.60 o
  -1  14   6      179.11      170.54     11.11 o
   0  14   6      451.22      480.84     22.80 o
   1  14   6      378.71      385.43     12.55 o
   2  14   6      715.42      633.83     26.19 o
   3  14   6      129.20      127.01     15.62 o
   4  14   6       47.86       54.39     12.09 o
   5  14   6       33.69       43.31     11.40 o
  -5  15   6       23.31       11.62      8.93 o
  -4  15   6      356.40      339.74     21.15 o
  -3  15   6       74.72       51.84      8.69 o
  -2  15   6       17.76       10.28      6.62 o
  -1  15   6      163.05      142.08      9.51 o
   0  15   6     2739.62     2953.51     37.80 o
   1  15   6      272.58      264.46     21.23 o
   2  15   6       62.41       46.92     11.40 o
   3  15   6       82.53       48.13     15.61 o
   4  15   6      344.51      294.10     24.17 o
   5  15   6      354.13      344.28     18.52 o
  -5  16   6       69.96       70.06     13.48 o
  -4  16   6       92.42       79.78     15.61 o
  -3  16   6     1053.36     1058.36     36.34 o
  -2  16   6       38.81       29.22      8.29 o
  -1  16   6      299.38      327.40     14.19 o
   0  16   6      158.49      167.72     11.64 o
   1  16   6      164.17      190.04     13.74 o
   2  16   6      763.79      801.55     26.81 o
   3  16   6      206.61      193.88     26.19 o
   4  16   6       46.35       51.17     15.45 o
  -4  17   6       11.45        9.12      7.02 o
  -3  17   6        4.30        6.27      5.94 o
  -2  17   6      507.51      507.02     23.84 o
  -1  17   6     1182.90     1398.07     23.42 o
   0  17   6     1495.07     1812.52     45.23 o
   1  17   6     1691.34     1919.78     52.69 o
   2  17   6       75.59       62.81     14.28 o
   3  17   6      371.94      385.33     22.99 o
   4  17   6      563.33      577.91     51.87 o
  -4  18   6        0.59        2.73      6.83 o
  -3  18   6       12.94        7.73      6.32 o
  -2  18   6       93.28       65.76      9.37 o
  -1  18   6      150.24      161.20     12.19 o
   0  18   6       34.63       39.53      8.70 o
   1  18   6       53.97       40.87     13.48 o
   2  18   6        8.97       10.43     10.22 o
   3  18   6        3.58        2.88      9.67 o
   4  18   6        9.25        3.02      7.36 o
  -3  19   6       31.69       36.08     10.56 o
  -2  19   6      624.98      613.77     17.16 o
  -1  19   6      957.05     1074.57     36.75 o
   0  19   6      650.86      714.94     17.59 o
   1  19   6      764.83      889.63     28.38 o
   2  19   6      110.90       82.83     16.12 o
   3  19   6      372.79      372.09     22.75 o
  -2  20   6      161.35      164.78     14.28 o
  -1  20   6       25.62       29.83      8.20 o
   0  20   6       16.94       15.13      6.44 o
   1  20   6       22.90       18.81     10.61 o
   2  20   6      225.25      240.84     21.65 o
  -1  21   6       51.75       41.52      8.25 o
   0  21   6       30.59       30.31     11.02 o
   1  21   6      121.30      131.55     17.63 o
  -7   1   7      410.30      453.32     22.36 o
  -6   1   7      965.13     1090.58     28.71 o
  -5   1   7      768.90      786.17     14.70 o
  -4   1   7      743.47      759.62     12.46 o
  -3   1   7      138.87      120.99      5.88 o
  -2   1   7     3382.63     3178.22     73.28 o
  -1   1   7     1917.38     1971.31     34.07 o
   0   1   7        9.33       14.66      4.28 o
   1   1   7      435.51      493.86     15.85 o
   2   1   7        0.59        4.59      4.37 o
   3   1   7     1875.77     1920.43     61.66 o
   4   1   7      869.75      906.76     43.99 o
   5   1   7       20.96        5.51      6.34 o
   6   1   7      476.00      513.67     39.28 o
   7   1   7      138.74      146.14     17.42 o
  -7   2   7       10.36        7.96      7.02 o
  -6   2   7      436.08      471.30     19.58 o
  -5   2   7       92.96       85.00      8.56 o
  -4   2   7     1527.21     1691.36     24.70 o
  -3   2   7        3.57        9.31      2.32 o
  -2   2   7     1542.29     1527.52     17.88 o
  -1   2   7       32.36       25.30      3.42 o
   0   2   7     1691.14     1798.70     38.96 o
   1   2   7      434.60      395.90     17.31 o
   2   2   7     6333.47     6318.84    112.38 o
   3   2   7     1407.29     1194.29     23.04 o
   4   2   7       17.31       13.97      5.99 o
   5   2   7       22.26       16.48      6.17 o
   6   2   7       14.72        7.88     10.07 o
   7   2   7      183.87      184.49     17.44 o
  -7   3   7      247.68      265.58     21.15 o
  -6   3   7      309.16      327.22     27.70 o
  -5   3   7     1175.52     1306.71     29.57 o
  -4   3   7      198.86      169.50      7.31 o
  -3   3   7     1407.52     1454.05     41.87 o
  -2   3   7     2598.17     2544.34     56.62 o
  -1   3   7     8776.91     9008.85    129.48 o
   0   3   7      482.35      460.80      7.60 o
   1   3   7     3950.49     4110.54    128.71 o
   2   3   7     3974.77     3701.47     55.31 o
   3   3   7     1798.18     1784.15     17.86 o
   4   3   7      454.36      455.75     17.01 o
   5   3   7      251.45      252.81     13.91 o
   6   3   7        7.45        3.22      8.71 o
   7   3   7        3.57        9.87      8.88 o
  -7   4   7        1.90        7.33      7.90 o
  -6   4   7      942.87     1073.61     18.16 o
  -5   4   7      708.05      760.13     16.73 o
  -4   4   7      383.02      372.23     14.63 o
  -3   4   7     3750.57     3796.72     74.64 o
  -2   4   7      213.04      283.14     10.62 o
  -1   4   7      540.57      466.19      8.04 o
   0   4   7     4466.28     4296.01    111.26 o
   1   4   7     3638.61     3709.91    241.22 o
   2   4   7     8111.87     8045.30    120.03 o
   3   4   7     3159.70     3290.95     22.83 o
   4   4   7       18.02       13.04      5.44 o
   5   4   7       41.93       28.30      7.66 o
   6   4   7      144.19      128.41     14.59 o
   7   4   7      259.49      230.48     17.76 o
  -7   5   7       31.94       35.77     11.02 o
  -6   5   7      124.40      113.17      9.72 o
  -5   5   7      706.91      816.07     20.64 o
  -4   5   7        0.13        3.46      2.91 o
  -3   5   7     2488.43     2417.55     64.56 o
  -2   5   7     2494.03     2631.13     54.15 o
  -1   5   7     1851.91     1762.88     47.67 o
   0   5   7     1553.06     1346.72     13.51 o
   1   5   7     2612.75     2554.43    106.16 o
   2   5   7     7619.65     7746.02    287.55 o
   3   5   7      556.25      572.94     13.45 o
   4   5   7       14.43       17.01      6.30 o
   5   5   7       37.03       21.54      6.17 o
   6   5   7      137.29      112.32     14.48 o
   7   5   7       24.70       27.84     11.74 o
  -6   6   7       68.49       59.23      7.47 o
  -5   6   7     2374.95     2749.65    111.36 o
  -4   6   7     3238.70     3424.49     65.39 o
  -3   6   7     2464.52     2666.56     72.97 o
  -2   6   7      258.11      226.70      7.55 o
  -1   6   7     1865.01     1994.26     36.78 o
   0   6   7     6110.44     5576.93    162.16 o
   1   6   7     9583.77     9780.40    168.20 o
   2   6   7     5195.58     4992.57    154.05 o
   3   6   7     2140.36     2069.42     57.42 o
   4   6   7      840.79      840.13     37.22 o
   5   6   7        3.45        7.05      5.60 o
   6   6   7      290.72      289.68     15.06 o
  -6   7   7       19.06        8.49      4.85 o
  -5   7   7        2.41        2.86      4.52 o
  -4   7   7      113.22      100.86      6.86 o
  -3   7   7        2.96       11.61      4.01 o
  -2   7   7       49.56       38.50      8.14 o
  -1   7   7      200.19      204.42      8.08 o
   0   7   7      463.97      436.48      9.51 o
   1   7   7      664.95      561.94      8.94 o
   2   7   7       31.43       50.50      6.95 o
   3   7   7     1211.49     1239.19     39.01 o
   4   7   7      287.84      286.22     17.45 o
   5   7   7       40.28       40.23      8.00 o
   6   7   7      121.11      122.84     11.44 o
  -6   8   7        0.49        1.81      5.43 o
  -5   8   7      658.44      652.20     22.98 o
  -4   8   7     1602.30     1642.39     34.83 o
  -3   8   7      307.27      327.86      9.65 o
  -2   8   7       70.50       68.87      6.32 o
  -1   8   7     1066.27     1074.33     12.48 o
   0   8   7     1299.70     1263.96     18.75 o
   1   8   7     2499.34     2493.33     80.68 o
   2   8   7     1439.59     1467.43     15.35 o
   3   8   7     1436.14     1565.85     34.21 o
   4   8   7     2348.96     2518.82     54.32 o
   5   8   7       20.44       19.55      7.07 o
   6   8   7      142.19      174.63     13.91 o
  -6   9   7      165.54      143.63     12.68 o
  -5   9   7      141.60      131.90     10.78 o
  -4   9   7        3.48        7.09      4.54 o
  -3   9   7        2.61        7.19      4.90 o
  -2   9   7       69.61       47.78      8.41 o
  -1   9   7      389.79      356.57     10.82 o
   0   9   7     1119.66     1136.83     20.06 o
   1   9   7       61.06       50.03      9.16 o
   2   9   7     1078.22     1101.27     24.68 o
   3   9   7      169.63      178.58     10.86 o
   4   9   7     1810.94     2039.89     40.79 o
   5   9   7      232.92      208.34     15.00 o
   6   9   7       26.79       12.83      9.57 o
  -6  10   7        0.91        4.23      4.70 o
  -5  10   7        0.42        2.31      5.39 o
  -4  10   7       76.42       57.87      7.94 o
  -3  10   7       39.82       19.39      7.78 o
  -2  10   7       38.69       31.89      6.78 o
  -1  10   7     2847.37     3087.08     77.16 o
   0  10   7       87.23       94.45      7.82 o
   1  10   7       37.25       32.83      5.82 o
   2  10   7      689.04      717.50     22.17 o
   3  10   7     1123.97     1152.60     28.64 o
   4  10   7      470.11      479.37     18.86 o
   5  10   7        7.85        9.06      7.83 o
   6  10   7       78.58       64.72     16.12 o
  -6  11   7        9.11        5.51      6.35 o
  -5  11   7      150.30      145.25     11.44 o
  -4  11   7        2.77       -0.58      5.55 o
  -3  11   7       29.47       28.64      6.93 o
  -2  11   7      501.22      486.49     14.59 o
  -1  11   7       22.29       14.37      6.11 o
   0  11   7      699.75      608.12     15.18 o
   1  11   7      433.89      471.28     12.83 o
   2  11   7      115.14      110.83     10.73 o
   3  11   7        5.54        3.98      4.76 o
   4  11   7      539.48      545.08     21.33 o
   5  11   7     1356.68     1397.55     27.75 o
   6  11   7      123.50      121.38     19.64 o
  -6  12   7       30.36       30.41      7.76 o
  -5  12   7        2.80       -2.12      6.66 o
  -4  12   7      662.60      669.63     17.74 o
  -3  12   7      307.85      279.97     20.42 o
  -2  12   7       80.01       88.38     10.83 o
  -1  12   7       56.07       53.28      7.73 o
   0  12   7      594.13      582.84     15.75 o
   1  12   7      252.04      265.92     14.97 o
   2  12   7       61.08       36.93      7.18 o
   3  12   7       21.88       18.76     11.58 o
   4  12   7      100.54      108.38     13.87 o
   5  12   7       92.87       61.89     11.74 o
  -5  13   7        2.37        1.62      5.55 o
  -4  13   7      140.25      125.06     11.90 o
  -3  13   7      114.25       93.06     11.66 o
  -2  13   7       88.52       65.89      8.52 o
  -1  13   7      164.30      148.98     11.19 o
   0  13   7      621.73      685.74     15.32 o
   1  13   7      432.25      429.60     15.45 o
   2  13   7       10.71        6.51      4.24 o
   3  13   7        8.47        7.25      5.54 o
   4  13   7     1057.79     1161.70     81.08 o
   5  13   7      888.94      982.90     43.81 o
  -5  14   7       47.65       48.48      9.33 o
  -4  14   7      591.49      627.93     32.42 o
  -3  14   7        1.70        3.57      5.58 o
  -2  14   7       69.16       65.77      9.12 o
  -1  14   7      289.80      269.83     12.33 o
   0  14   7      619.29      566.29     14.66 o
   1  14   7     1697.74     1752.60     23.81 o
   2  14   7      225.49      220.54     13.67 o
   3  14   7      407.52      381.04     18.92 o
   4  14   7      713.28      775.54     30.22 o
   5  14   7      114.37      101.73     21.15 o
  -5  15   7       19.98       13.30      8.46 o
  -4  15   7        0.15        5.04      6.14 o
  -3  15   7       39.19       40.33      8.63 o
  -2  15   7     1228.87     1404.58     74.29 o
  -1  15   7      210.83      203.84     10.95 o
   0  15   7      115.98      121.73      9.00 o
   1  15   7      461.81      465.51     19.51 o
   2  15   7       25.97        6.80      7.77 o
   3  15   7      396.51      404.96     48.35 o
   4  15   7      628.39      698.99     30.22 o
   5  15   7       42.72       59.42     16.12 o
  -4  16   7      465.59      491.62     74.53 o
  -3  16   7      282.00      325.84     17.59 o
  -2  16   7       57.18       71.65      9.83 o
  -1  16   7        0.37        3.30      5.02 o
   0  16   7      791.73      818.64     16.60 o
   1  16   7     1982.58     2268.38     36.26 o
   2  16   7     1155.96     1130.35     95.68 o
   3  16   7      369.00      366.09     23.65 o
   4  16   7       97.55       98.43     14.71 o
  -4  17   7        6.75        9.47      8.38 o
  -3  17   7       15.84       18.18      6.72 o
  -2  17   7       88.38       82.42     10.17 o
  -1  17   7      807.54      919.68     33.87 o
   0  17   7       59.84       50.64      8.30 o
   1  17   7       40.05       36.75     10.19 o
   2  17   7      205.99      191.25     19.79 o
   3  17   7      175.58      151.30     17.63 o
   4  17   7       16.11       12.85      8.88 o
  -3  18   7     1012.88     1138.44     56.12 o
  -2  18   7      255.26      278.04     14.20 o
  -1  18   7      674.25      791.41     18.17 o
   0  18   7     1172.26     1350.04     24.97 o
   1  18   7      494.96      491.66     21.76 o
   2  18   7      563.42      599.04     24.80 o
   3  18   7       97.68       83.60     14.50 o
  -3  19   7        3.95        7.09      6.53 o
  -2  19   7       16.04       16.99      7.15 o
  -1  19   7       86.21       66.21      8.69 o
   0  19   7       44.01       20.56      6.42 o
   1  19   7      109.96      107.31     14.96 o
   2  19   7       30.21       25.15     11.86 o
   3  19   7       82.67       54.94     21.15 o
  -2  20   7       76.20       93.86     13.28 o
  -1  20   7      211.65      190.35     17.01 o
   0  20   7      233.94      248.55     15.84 o
   1  20   7       24.94       33.55     11.33 o
   2  20   7       48.93       46.63     12.82 o
  -1  21   7       92.16       99.00      9.86 o
   0  21   7        9.68       16.32      8.71 o
   1  21   7        1.26        2.52      7.83 o
  -7   0   8       11.94        0.00     10.07 o
  -6   0   8      272.18      246.76     24.17 o
  -5   0   8     1071.21     1167.02     25.10 o
  -4   0   8       10.43        4.66      6.09 o
  -3   0   8       34.08       34.45      6.76 o
  -2   0   8      613.30      623.48     14.48 o
  -1   0   8      788.09      852.74     32.73 o
   0   0   8      177.32      265.03     11.40 o
   1   0   8     1167.80     1339.95     37.77 o
   2   0   8     3253.42     3636.99     45.32 o
   3   0   8     3122.56     3093.35     33.27 o
   4   0   8      532.19      641.62     97.70 o
   5   0   8      864.61      873.72     36.26 o
   6   0   8      702.92      746.85     23.85 o
   7   0   8     1231.64     1345.62     46.33 o
  -7   1   8        0.51       -5.04      6.29 o
  -6   1   8        0.06       -1.28      8.56 o
  -5   1   8       25.07       18.68      4.89 o
  -4   1   8      301.37      309.14     11.22 o
  -3   1   8      304.83      321.68     11.19 o
  -2   1   8     2053.71     2103.10     43.63 o
  -1   1   8        1.47        3.96      2.93 o
   0   1   8      185.80      227.78     10.18 o
   1   1   8     2577.29     2432.35     46.08 o
   2   1   8       10.14       11.79      4.88 o
   3   1   8      186.96      131.09      9.08 o
   4   1   8     1156.78     1144.25     46.96 o
   5   1   8        0.30        1.09      5.17 o
   6   1   8      164.94      190.07     14.12 o
   7   1   8       65.66       57.25     12.29 o
  -7   2   8        0.27        0.64      7.74 o
  -6   2   8      517.19      537.63     25.68 o
  -5   2   8      906.53     1005.77     37.36 o
  -4   2   8       31.36       23.32      4.11 o
  -3   2   8        4.70        4.48      2.21 o
  -2   2   8       89.57       71.81      4.50 o
  -1   2   8     2389.05     2330.25     23.51 o
   0   2   8      227.42      240.65      7.48 o
   1   2   8       13.08        8.93      2.43 o
   2   2   8      638.48      600.48     20.02 o
   3   2   8      682.36      602.46     28.20 o
   4   2   8       45.65       33.28      9.96 o
   5   2   8      134.19      133.85     12.28 o
   6   2   8      647.08      636.91     23.14 o
   7   2   8      538.56      599.90     90.65 o
  -7   3   8       62.70       65.43     14.60 o
  -6   3   8       52.77       50.79      9.95 o
  -5   3   8      101.54       88.20      7.69 o
  -4   3   8        1.66        3.56      3.02 o
  -3   3   8       21.29       21.57      4.29 o
  -2   3   8     2463.69     2347.22     17.75 o
  -1   3   8     8708.37     8365.71    124.30 o
   0   3   8      900.88      758.20     19.52 o
   1   3   8      662.74      668.56     23.69 o
   2   3   8      224.02      199.95      6.55 o
   3   3   8     1893.04     1933.47     50.25 o
   4   3   8     2262.65     2308.43     31.54 o
   5   3   8      136.53      121.05     10.36 o
   6   3   8      233.03      213.67     16.63 o
  -7   4   8      156.38      157.76     16.92 o
  -6   4   8      309.19      309.73     14.78 o
  -5   4   8      245.84      244.12     11.22 o
  -4   4   8     1631.01     1758.72     28.58 o
  -3   4   8       25.98       22.46      4.64 o
  -2   4   8     1841.93     1721.10     16.24 o
  -1   4   8      270.51      255.63      7.33 o
   0   4   8     1135.39     1157.42     22.78 o
   1   4   8     1431.43     1438.06     23.32 o
   2   4   8      535.37      428.25     13.37 o
   3   4   8      246.01      263.84     29.08 o
   4   4   8      322.29      304.69     10.54 o
   5   4   8       74.87       47.01      8.68 o
   6   4   8       77.26       61.90     17.12 o
  -6   5   8       34.70       37.10      7.42 o
  -5   5   8       96.39       76.72      7.74 o
  -4   5   8      323.45      318.34     15.68 o
  -3   5   8     4542.07     4877.72    138.66 o
  -2   5   8     9374.62     8589.57    176.38 o
  -1   5   8     5373.05     5282.57     52.09 o
   0   5   8     1918.12     1838.28     24.82 o
   1   5   8      293.83      238.93     12.36 o
   2   5   8     1406.86     1385.35     57.56 o
   3   5   8     2056.74     2154.53     44.88 o
   4   5   8      420.33      398.93     12.08 o
   5   5   8      159.66      132.90     13.76 o
   6   5   8      130.69      102.46     12.45 o
  -6   6   8        0.08        6.86      4.38 o
  -5   6   8       90.93       81.61      8.16 o
  -4   6   8      202.73      230.63     10.28 o
  -3   6   8      557.18      546.81     10.87 o
  -2   6   8     1367.43     1334.31     38.23 o
  -1   6   8       26.15       41.90      5.53 o
   0   6   8      250.54      268.99     13.40 o
   1   6   8      113.59      123.65      6.29 o
   2   6   8      938.82      965.64     22.97 o
   3   6   8        2.25        3.41      4.03 o
   4   6   8     1429.50     1355.90     39.59 o
   5   6   8      171.51      136.85     13.76 o
   6   6   8        0.61        1.16      7.02 o
  -6   7   8       81.08       74.48      8.87 o
  -5   7   8       44.43       54.28      6.84 o
  -4   7   8     1068.23     1125.05     51.20 o
  -3   7   8     2674.98     2826.56     52.70 o
  -2   7   8     4593.68     4684.84     76.03 o
  -1   7   8     4409.14     4245.45     49.10 o
   0   7   8     4692.07     4521.74    134.62 o
   1   7   8       16.61       26.84      4.65 o
   2   7   8     1880.43     1740.47     29.68 o
   3   7   8       35.82       38.13      7.53 o
   4   7   8     1472.21     1584.34     61.44 o
   5   7   8      112.73       98.18     12.58 o
   6   7   8        0.35        5.71      8.20 o
  -6   8   8        5.69        4.51      6.17 o
  -5   8   8      170.03      140.55      9.29 o
  -4   8   8      316.39      325.29      9.53 o
  -3   8   8      606.84      651.36     21.75 o
  -2   8   8        0.28        4.64      4.69 o
  -1   8   8     1214.52     1094.81     21.07 o
   0   8   8     4571.96     4516.69     80.54 o
   1   8   8      805.59      776.58     11.48 o
   2   8   8      232.05      244.45     28.20 o
   3   8   8     1442.40     1448.47     37.22 o
   4   8   8      800.96      923.10     29.21 o
   5   8   8      420.42      410.14     18.62 o
   6   8   8       29.50       14.71      6.70 o
  -6   9   8        4.92        3.25      5.47 o
  -5   9   8      361.12      368.71     17.01 o
  -4   9   8       25.65       11.78      5.95 o
  -3   9   8      922.89      885.70     17.18 o
  -2   9   8      100.44       91.12      9.18 o
  -1   9   8     3023.17     3032.80    114.56 o
   0   9   8     1909.41     1796.50     52.19 o
   1   9   8      517.86      486.41     15.70 o
   2   9   8      790.99      820.15     28.20 o
   3   9   8      345.95      361.78     14.10 o
   4   9   8       69.22       77.55     19.14 o
   5   9   8      608.60      532.81     29.21 o
   6   9   8        3.95       10.07      9.06 o
  -6  10   8      130.06       96.34     10.06 o
  -5  10   8       53.15       51.40      8.63 o
  -4  10   8      651.81      639.12     25.46 o
  -3  10   8      616.21      629.46     25.65 o
  -2  10   8       47.24       24.34      6.84 o
  -1  10   8        1.74       10.48      5.62 o
   0  10   8     2807.93     2769.09     56.26 o
   1  10   8     3152.15     3186.40     55.35 o
   2  10   8      106.29      104.43     10.49 o
   3  10   8      203.87      229.32     12.53 o
   4  10   8       56.95       29.21     10.07 o
   5  10   8      367.45      426.04     29.21 o
   6  10   8      254.72      259.86     24.17 o
  -6  11   8        4.85        5.64      6.34 o
  -5  11   8       93.06       77.79     11.40 o
  -4  11   8      218.78      176.21     10.41 o
  -3  11   8       54.97       48.34     19.47 o
  -2  11   8        0.19        0.79      4.74 o
  -1  11   8      621.89      632.41     29.46 o
   0  11   8      484.39      526.64     13.41 o
   1  11   8       67.05       54.40      5.95 o
   2  11   8       69.67       82.74     10.02 o
   3  11   8      196.47      196.08     11.69 o
   4  11   8      164.07      155.11     22.16 o
   5  11   8        2.05       15.11     13.09 o
  -5  12   8        1.64        4.95      5.28 o
  -4  12   8      398.94      351.20     14.68 o
  -3  12   8      901.73      884.63     35.76 o
  -2  12   8        0.55        1.53      4.45 o
  -1  12   8     1596.73     1555.10     40.36 o
   0  12   8      498.60      490.07     13.31 o
   1  12   8     2743.61     3018.97     57.59 o
   2  12   8      925.43      986.54     23.17 o
   3  12   8       86.45       84.48     11.86 o
   4  12   8       95.58       77.55     15.11 o
   5  12   8      344.33      392.81     30.22 o
  -5  13   8       40.97       32.17      8.14 o
  -4  13   8      268.18      253.28     14.51 o
  -3  13   8      944.60     1086.42     26.95 o
  -2  13   8       20.76       16.22      7.30 o
  -1  13   8       96.54       90.96      8.95 o
   0  13   8      795.84      803.62     15.54 o
   1  13   8       98.97      117.01     17.29 o
   2  13   8       19.64       13.00      6.76 o
   3  13   8      134.49      105.16     11.07 o
   4  13   8       11.66       15.11     12.09 o
   5  13   8      556.32      586.19     33.24 o
  -5  14   8      253.74      209.73     16.45 o
  -4  14   8      208.14      199.75     12.77 o
  -3  14   8      236.17      230.07     13.60 o
  -2  14   8       12.07        6.47      5.86 o
  -1  14   8      106.52       87.80      8.79 o
   0  14   8      452.34      426.38     14.59 o
   1  14   8      709.07      803.92     23.22 o
   2  14   8     1210.33     1323.62     43.64 o
   3  14   8       59.44       65.61     18.13 o
   4  14   8       40.38       40.29     15.11 o
  -4  15   8      293.33      277.75     14.51 o
  -3  15   8      637.93      600.52     19.31 o
  -2  15   8      632.46      679.67     20.79 o
  -1  15   8      347.11      353.94     14.12 o
   0  15   8     1434.84     1547.19     27.00 o
   1  15   8      590.74      654.95     22.94 o
   2  15   8        9.89       12.67      7.31 o
   3  15   8        1.16       12.09     14.10 o
   4  15   8      303.19      273.96     32.23 o
  -4  16   8        4.99        7.48      6.82 o
  -3  16   8      280.85      282.80     14.31 o
  -2  16   8       29.52       29.64      7.65 o
  -1  16   8      843.19      911.65     38.67 o
   0  16   8     1208.13     1270.87     22.53 o
   1  16   8       99.61      103.95     14.53 o
   2  16   8      252.65      246.13     30.72 o
   3  16   8        7.31        7.05     10.07 o
   4  16   8      257.36      231.66     29.21 o
  -4  17   8      515.88      547.82     18.99 o
  -3  17   8      573.80      588.56     18.01 o
  -2  17   8      860.08      938.89     18.63 o
  -1  17   8      596.10      631.46     16.43 o
   0  17   8       28.62       31.45      9.30 o
   1  17   8        5.80        5.86      6.07 o
   2  17   8        1.69        6.13      8.17 o
   3  17   8      123.61       96.69     21.15 o
   4  17   8      169.01      129.93     30.22 o
  -3  18   8      127.27      123.88     11.78 o
  -2  18   8       30.38       29.40      7.87 o
  -1  18   8       32.91       27.73      7.79 o
   0  18   8      322.06      373.85     17.45 o
   1  18   8        6.72        9.73      7.18 o
   2  18   8       98.04      123.89     24.17 o
   3  18   8        6.28        8.06     15.11 o
  -2  19   8      401.98      467.67     24.29 o
  -1  19   8      127.78      126.16     10.19 o
   0  19   8       95.66      106.28     20.07 o
   1  19   8        2.83        8.59     10.61 o
   2  19   8        3.82        1.01     14.10 o
  -2  20   8       18.52       18.46      8.09 o
  -1  20   8       23.75       18.71      6.38 o
   0  20   8      133.13      168.10     17.78 o
   1  20   8        6.05       12.09     17.12 o
  -6   1   9       96.56       60.17     11.93 o
  -5   1   9      136.86      136.44     12.37 o
  -4   1   9       60.28       46.65      7.45 o
  -3   1   9      585.88      567.47     17.43 o
  -2   1   9     1395.76     1233.23     12.95 o
  -1   1   9     2015.04     1937.97     43.47 o
   0   1   9        3.97        5.86      3.04 o
   1   1   9      126.37      134.40      7.35 o
   2   1   9     3198.24     2918.88     82.37 o
   3   1   9     8828.19     9127.53    136.51 o
   4   1   9     6369.36     6674.79    170.09 o
   5   1   9      165.27      162.84     12.80 o
   6   1   9        1.68        0.85      5.48 o
  -6   2   9       14.76        4.09      6.18 o
  -5   2   9      535.31      578.35     29.51 o
  -4   2   9      889.40      908.62     30.30 o
  -3   2   9     1660.81     1816.04     42.34 o
  -2   2   9     1745.38     1563.66     13.65 o
  -1   2   9     3586.14     3736.99     38.30 o
   0   2   9     4348.97     4628.09     95.65 o
   1   2   9      683.34      665.70     11.56 o
   2   2   9     4388.16     4561.15     36.30 o
   3   2   9     3617.63     3666.74    124.30 o
   4   2   9       45.25       37.91      9.33 o
   5   2   9      184.78      172.22     10.60 o
   6   2   9        6.77        3.32      5.17 o
  -6   3   9       80.69       68.44     10.36 o
  -5   3   9        7.75       11.57      8.00 o
  -4   3   9       17.20       15.09      5.19 o
  -3   3   9      200.01      176.70     10.74 o
  -2   3   9        3.27       10.50      4.01 o
  -1   3   9      737.72      681.84     20.55 o
   0   3   9        3.18        6.78      3.44 o
   1   3   9       10.49        7.07      4.03 o
   2   3   9     2564.14     2334.40     80.91 o
   3   3   9     2018.17     2132.28     23.80 o
   4   3   9      425.50      475.22     18.31 o
   5   3   9       40.25       43.86      9.65 o
   6   3   9       10.79        2.33      6.74 o
  -6   4   9      852.67     1003.43     27.53 o
  -5   4   9     1067.00     1246.11     32.96 o
  -4   4   9      368.05      413.94      9.95 o
  -3   4   9      633.30      620.21     18.09 o
  -2   4   9      550.91      544.03      9.34 o
  -1   4   9      758.24      704.80     13.63 o
   0   4   9     6887.02     6511.95     70.07 o
   1   4   9      996.70     1069.57     17.55 o
   2   4   9     2872.55     2813.63     59.93 o
   3   4   9     1426.62     1331.01     25.76 o
   4   4   9       22.35       26.41      7.20 o
   5   4   9       17.95       10.28      6.07 o
   6   4   9        2.67        9.45      7.45 o
  -6   5   9       65.79       98.12      9.74 o
  -5   5   9       24.41       14.75      4.86 o
  -4   5   9       17.95       23.84      5.45 o
  -3   5   9      379.52      368.27     10.02 o
  -2   5   9      135.50      112.07      6.16 o
  -1   5   9       33.11       28.36      3.87 o
   0   5   9     1263.86     1115.31     25.00 o
   1   5   9       47.80       78.38      6.34 o
   2   5   9      506.82      495.84     16.38 o
   3   5   9      125.97      132.32     12.49 o
   4   5   9        0.42        3.48      4.61 o
   5   5   9       81.99       58.05      8.87 o
   6   5   9        6.18       12.57      8.88 o
  -6   6   9      682.85      797.70     27.33 o
  -5   6   9     1131.64     1265.07     27.61 o
  -4   6   9      607.56      690.05     28.47 o
  -3   6   9       12.79        8.49      3.77 o
  -2   6   9     1345.20     1300.43     33.25 o
  -1   6   9     2045.31     1989.69     16.26 o
   0   6   9     3273.10     3456.19     47.12 o
   1   6   9     1897.02     1894.86     21.53 o
   2   6   9      846.74      811.41     20.32 o
   3   6   9      118.37       82.99     10.08 o
   4   6   9        0.69        4.32      6.18 o
   5   6   9       17.96       21.67      8.88 o
   6   6   9       44.80       31.78     10.16 o
  -6   7   9       33.62       16.67      5.65 o
  -5   7   9      202.43      187.69     13.66 o
  -4   7   9      542.28      575.73     16.29 o
  -3   7   9        5.83        3.65      3.46 o
  -2   7   9      345.36      319.09     10.58 o
  -1   7   9     1100.62     1095.07     12.90 o
   0   7   9     5887.22     6042.55    126.19 o
   1   7   9     1021.78      919.23     19.00 o
   2   7   9        9.81       10.18      6.74 o
   3   7   9      159.96      175.20     11.36 o
   4   7   9      273.65      251.29     13.10 o
   5   7   9      133.15      128.78     19.64 o
   6   7   9       19.66       17.12      8.11 o
  -6   8   9       80.00       65.88      9.67 o
  -5   8   9      738.02      757.34     21.08 o
  -4   8   9      955.12     1066.43     37.25 o
  -3   8   9      128.85      152.20     10.18 o
  -2   8   9      631.49      635.26     14.67 o
  -1   8   9       74.68       65.03      5.12 o
   0   8   9     2404.05     2452.47     20.40 o
   1   8   9     3075.71     3183.83     64.96 o
   2   8   9      142.05      114.50     12.11 o
   3   8   9       81.67       72.60     13.16 o
   4   8   9      221.34      176.33     19.14 o
   5   8   9      136.74      121.87     22.16 o
   6   8   9      344.50      367.63     33.24 o
  -6   9   9       41.32       28.69      8.53 o
  -5   9   9        0.71        1.59      4.76 o
  -4   9   9     1055.42     1090.37     28.08 o
  -3   9   9      844.55      857.50     23.42 o
  -2   9   9      318.79      293.25     11.68 o
  -1   9   9      715.28      655.00     20.81 o
   0   9   9      588.46      579.87     30.21 o
   1   9   9     3012.69     3216.23    162.16 o
   2   9   9     1257.36     1157.37    105.76 o
   3   9   9      227.74      192.86     36.76 o
   4   9   9       38.43       19.14      9.06 o
   5   9   9       52.41       61.44     19.14 o
   6   9   9        4.59       18.13     13.09 o
  -6  10   9       25.92       12.76      7.12 o
  -5  10   9      133.79      116.17      9.91 o
  -4  10   9      621.35      605.39     17.55 o
  -3  10   9      186.13      171.27     10.93 o
  -2  10   9      317.89      288.72     12.22 o
  -1  10   9        0.91        6.54      4.77 o
   0  10   9       40.67       33.56      7.52 o
   1  10   9      302.03      331.98     18.13 o
   2  10   9      123.58      117.24     14.19 o
   3  10   9      106.19       93.89     12.04 o
   4  10   9       64.57       33.24     13.09 o
   5  10   9       34.36       51.37     20.14 o
  -5  11   9      420.52      430.14     19.32 o
  -4  11   9       35.09       29.87      8.14 o
  -3  11   9     2131.69     2234.72     25.08 o
  -2  11   9      492.32      510.93     15.05 o
  -1  11   9       89.13       85.19      8.66 o
   0  11   9      395.28      386.56     13.58 o
   1  11   9      335.86      304.98     45.83 o
   2  11   9     1536.94     1482.93     70.50 o
   3  11   9      805.55      881.29     23.47 o
   4  11   9      182.47      185.32     24.17 o
   5  11   9      601.19      608.35     32.23 o
  -5  12   9       31.81       27.31      6.99 o
  -4  12   9       23.92       23.48      7.49 o
  -3  12   9       45.79       38.09      9.06 o
  -2  12   9        2.16        3.89      4.57 o
  -1  12   9      503.27      511.36     18.59 o
   0  12   9        1.76        8.84      5.74 o
   1  12   9     1486.25     1454.08     60.43 o
   2  12   9      216.50      208.58     16.38 o
   3  12   9       43.50       33.20      8.79 o
   4  12   9       37.35       49.35     18.13 o
   5  12   9        2.17       25.18     15.11 o
  -5  13   9       81.95       75.55     11.63 o
  -4  13   9      151.64      137.22     11.28 o
  -3  13   9      401.32      399.06     16.67 o
  -2  13   9      386.81      350.41     12.64 o
  -1  13   9      261.48      238.77     16.37 o
   0  13   9      125.39      110.71     11.65 o
   1  13   9      436.10      409.18     18.86 o
   2  13   9      638.60      625.66     28.20 o
   3  13   9      544.62      480.36     44.82 o
   4  13   9      586.00      621.44     30.22 o
   5  13   9      246.05      235.68     25.18 o
  -5  14   9        1.53        2.57      6.29 o
  -4  14   9      351.58      376.97     15.11 o
  -3  14   9       67.95       56.49     10.23 o
  -2  14   9      120.83      106.43      8.61 o
  -1  14   9        9.50       10.50      5.31 o
   0  14   9       84.42       78.07      9.44 o
   1  14   9     1753.58     1991.06     97.19 o
   2  14   9      920.27      960.93     49.86 o
   3  14   9       56.24       36.26     10.16 o
   4  14   9       51.37       48.35     15.11 o
  -4  15   9      340.97      359.25     14.90 o
  -3  15   9      125.21      110.44     16.14 o
  -2  15   9      596.78      558.14     27.10 o
  -1  15   9        5.30        2.55      5.17 o
   0  15   9      363.76      343.28     14.40 o
   1  15   9      236.96      233.10     15.92 o
   2  15   9      171.72      165.18     15.97 o
   3  15   9      109.45       89.64     22.16 o
  -4  16   9      163.65      174.11     13.30 o
  -3  16   9      177.45      158.03     12.27 o
  -2  16   9        3.55        5.52      5.77 o
  -1  16   9       27.69       16.27      7.32 o
   0  16   9      390.53      455.03     20.47 o
   1  16   9      831.04      934.26     23.85 o
   2  16   9      338.52      311.22     27.19 o
   3  16   9       41.07       54.39     20.14 o
  -3  17   9       34.19       31.83      7.63 o
  -2  17   9       98.21       77.17      9.02 o
  -1  17   9      164.75      152.59     28.61 o
   0  17   9      288.78      289.79     30.08 o
   1  17   9       68.73       69.07     14.10 o
   2  17   9      111.01      114.82     22.16 o
   3  17   9       43.12        9.06     11.08 o
  -3  18   9        0.17        9.90      6.01 o
  -2  18   9       29.93       14.98      7.73 o
  -1  18   9      183.52      169.21     12.24 o
   0  18   9      358.10      346.22     18.52 o
   1  18   9      156.16      163.20     23.17 o
   2  18   9      240.09      238.71     31.22 o
  -2  19   9       57.12       37.03      8.96 o
  -1  19   9        6.47        4.98      5.21 o
   0  19   9       11.17       19.46      9.89 o
   1  19   9      126.88      132.95     24.17 o
   2  19   9       76.96       66.47     18.13 o
  -1  20   9       25.64       27.66      8.00 o
   0  20   9      116.15       93.31     19.14 o
   1  20   9      110.96      125.90     27.19 o
  -6   0  10       96.67      105.76     21.15 o
  -5   0  10      504.01      468.65     27.70 o
  -4   0  10      518.71      505.01     20.32 o
  -3   0  10     2310.07     2329.05     44.32 o
  -2   0  10      391.93      375.98     28.71 o
  -1   0  10     4761.55     4225.27     29.89 o
   0   0  10    16535.59    16951.03    179.28 o
   1   0  10     2690.16     3005.96    160.65 o
   2   0  10       34.71       51.37     20.14 o
   3   0  10      223.89      237.20     16.01 o
   4   0  10     1083.03     1066.49    110.79 o
   5   0  10      795.16      712.79     22.76 o
   6   0  10       18.06       14.18      7.36 o
  -6   1  10       49.00       57.39      9.74 o
  -5   1  10        0.09        4.27      4.85 o
  -4   1  10      174.25      146.81      9.35 o
  -3   1  10      172.33      170.55      7.27 o
  -2   1  10     3237.90     3069.88     37.64 o
  -1   1  10      322.31      300.01     19.19 o
   0   1  10       62.92       59.37     24.42 o
   1   1  10        2.31        2.94      3.84 o
   2   1  10      377.92      348.04     12.81 o
   3   1  10      141.75      148.71     10.97 o
   4   1  10      458.68      459.01     28.06 o
   5   1  10       47.06       47.27      8.60 o
   6   1  10        0.80        5.98      5.88 o
  -6   2  10       98.01       70.89      9.59 o
  -5   2  10      627.02      626.57     21.92 o
  -4   2  10      116.50      111.03     13.67 o
  -3   2  10       90.88       87.73      6.35 o
  -2   2  10      452.41      423.03     12.79 o
  -1   2  10     8414.36     8443.80     85.63 o
   0   2  10     5965.63     6136.92    161.95 o
   1   2  10      215.46      162.42      8.10 o
   2   2  10       23.05       35.89      8.06 o
   3   2  10      607.38      567.17     15.28 o
   4   2  10     1111.42     1142.78     34.74 o
   5   2  10      534.95      550.87     15.45 o
   6   2  10       20.52       18.57      7.98 o
  -6   3  10       87.63       78.47     10.38 o
  -5   3  10      196.79      215.86     16.72 o
  -4   3  10     1807.68     1875.91     46.18 o
  -3   3  10      484.36      480.15     13.62 o
  -2   3  10     3867.33     3850.51     65.13 o
  -1   3  10     4959.10     5059.75     69.93 o
   0   3  10        0.82        7.38      3.75 o
   1   3  10      394.12      350.40     12.80 o
   2   3  10       25.49       21.86      6.07 o
   3   3  10     1893.20     1959.84     25.54 o
   4   3  10     1445.79     1437.74     38.38 o
   5   3  10       11.22       12.56      6.10 o
   6   3  10       50.54       40.97      8.90 o
  -6   4  10       19.87       15.27      8.51 o
  -5   4  10       70.41       66.15      7.51 o
  -4   4  10      137.99      134.63      6.84 o
  -3   4  10      341.51      309.39     10.56 o
  -2   4  10     3472.43     3666.35     26.08 o
  -1   4  10      438.51      382.74     15.41 o
   0   4  10       49.81       38.71      5.64 o
   1   4  10       96.66       86.38      8.00 o
   2   4  10      386.38      394.99     17.13 o
   3   4  10     1263.00     1188.63     41.99 o
   4   4  10      173.83      164.52     13.38 o
   5   4  10       36.33       19.65      7.42 o
   6   4  10       71.53       68.73     12.82 o
  -6   5  10      163.14      152.95     12.83 o
  -5   5  10      760.56      782.81     14.12 o
  -4   5  10     1489.02     1588.12     34.80 o
  -3   5  10     1354.34     1283.83     14.23 o
  -2   5  10     1104.23     1136.20     33.22 o
  -1   5  10      997.79      953.65     19.92 o
   0   5  10       65.43       57.97      7.93 o
   1   5  10        2.12        5.03      3.91 o
   2   5  10        6.46       11.23      5.97 o
   3   5  10     1955.90     1964.79     56.92 o
   4   5  10      225.70      214.20     13.30 o
   5   5  10        4.18        1.29      5.41 o
   6   5  10        8.79        4.57      8.54 o
  -6   6  10       40.01       40.11      8.14 o
  -5   6  10       88.63       73.73      6.43 o
  -4   6  10      457.61      448.74     12.62 o
  -3   6  10        0.66        4.20      3.95 o
  -2   6  10      124.78      108.25      6.91 o
  -1   6  10      211.92      174.74      8.87 o
   0   6  10       66.27       76.29      8.13 o
   1   6  10      319.35      277.85     12.38 o
   2   6  10      361.56      343.65     27.70 o
   3   6  10      794.02      774.81     23.44 o
   4   6  10       70.19       64.68     10.02 o
   5   6  10       60.64       69.90     12.33 o
   6   6  10       57.04       43.86     11.74 o
  -6   7  10      150.72      132.46     11.24 o
  -5   7  10      174.91      161.72      8.95 o
  -4   7  10      935.04      969.58     13.02 o
  -3   7  10     1392.61     1388.63     25.94 o
  -2   7  10      675.77      674.44     13.37 o
  -1   7  10        3.07        1.01      4.07 o
   0   7  10     2608.37     2696.72     36.67 o
   1   7  10       86.35       97.42     28.71 o
   2   7  10     1772.54     1757.76     24.92 o
   3   7  10        9.17        5.37      6.07 o
   4   7  10      329.53      323.16     14.04 o
   5   7  10      205.70      103.14     62.45 o
   6   7  10        0.40       12.91      7.45 o
  -6   8  10      119.93       84.69     18.73 o
  -5   8  10        6.01        6.73      4.76 o
  -4   8  10     1217.78     1162.84     33.60 o
  -3   8  10     1060.16     1033.00     15.24 o
  -2   8  10      107.71      105.99      9.08 o
  -1   8  10      183.15      155.29      9.18 o
   0   8  10      188.56      228.03     11.81 o
   1   8  10       63.20       45.49     11.58 o
   2   8  10       24.98       19.14     13.09 o
   3   8  10       37.74       20.65      9.30 o
   4   8  10        8.81        4.53      7.83 o
   5   8  10      216.07      206.48     27.19 o
   6   8  10      132.96      138.99     22.16 o
  -6   9  10        8.19        2.61      5.34 o
  -5   9  10       53.21       30.32      5.85 o
  -4   9  10       53.62       67.56     11.89 o
  -3   9  10      689.58      676.78     29.93 o
  -2   9  10      513.44      525.24     21.96 o
  -1   9  10       34.54       39.54      7.39 o
   0   9  10     1289.46     1302.65     33.15 o
   1   9  10       87.51       96.64     11.73 o
   2   9  10      739.34      815.83     31.22 o
   3   9  10      500.43      504.11     22.02 o
   4   9  10       47.34       32.71      8.88 o
   5   9  10      370.90      329.35     32.23 o
  -5  10  10        0.87        4.60      4.09 o
  -4  10  10       91.52       63.68     13.00 o
  -3  10  10      506.83      471.86     21.01 o
  -2  10  10      848.57      829.43     20.30 o
  -1  10  10        4.43        3.91      4.43 o
   0  10  10        7.90        9.50      7.25 o
   1  10  10      998.78     1114.97     35.25 o
   2  10  10      231.21      204.46     22.16 o
   3  10  10      294.45      301.41     17.35 o
   4  10  10       52.34       15.11      9.06 o
   5  10  10      692.74      703.02     34.24 o
  -5  11  10       19.48        4.37      4.69 o
  -4  11  10        0.60        1.73      5.29 o
  -3  11  10        4.18        3.27      5.12 o
  -2  11  10       16.79       13.54      5.99 o
  -1  11  10        0.67        0.15      5.19 o
   0  11  10        0.85        5.34      4.58 o
   1  11  10       34.63       68.49     19.14 o
   2  11  10       17.23       35.25     16.12 o
   3  11  10      128.92      130.25     13.03 o
   4  11  10      235.19      177.27     21.15 o
   5  11  10        7.91        2.01     12.09 o
  -5  12  10       16.48        7.90      6.68 o
  -4  12  10      361.61      336.26     13.91 o
  -3  12  10       19.85        8.58      6.30 o
  -2  12  10      642.17      631.59     16.53 o
  -1  12  10      376.74      382.51     13.17 o
   0  12  10     1972.36     2102.49     41.80 o
   1  12  10     1378.62     1512.81     42.30 o
   2  12  10      325.50      338.42     28.20 o
   3  12  10      182.40      150.27     15.62 o
   4  12  10      411.28      377.70     29.21 o
   5  12  10      703.96      739.28     36.26 o
  -5  13  10      147.26      144.55     18.39 o
  -4  13  10        0.26        2.64      5.15 o
  -3  13  10     1144.46     1220.97     51.46 o
  -2  13  10      311.56      281.30     13.60 o
  -1  13  10      443.61      473.26     15.21 o
   0  13  10      517.05      510.32     19.84 o
   1  13  10        0.27        6.04      9.06 o
   2  13  10      280.91      302.16     28.20 o
   3  13  10        0.54        4.03     10.07 o
   4  13  10        9.39       22.16     12.09 o
  -4  14  10        8.73        7.54      5.58 o
  -3  14  10       34.85       30.00      8.69 o
  -2  14  10        4.64       -2.07      6.77 o
  -1  14  10      420.29      409.93     14.27 o
   0  14  10      874.91      943.71     32.73 o
   1  14  10      325.21      349.50     29.21 o
   2  14  10      129.22      122.88     19.14 o
   3  14  10        2.41        7.05     10.07 o
   4  14  10       54.94       65.47     16.12 o
  -4  15  10       53.53       34.48      7.66 o
  -3  15  10      932.48      998.37     25.93 o
  -2  15  10     1396.54     1606.31     30.26 o
  -1  15  10      252.67      262.97     12.84 o
   0  15  10       97.12       51.13      9.87 o
   1  15  10      114.46      100.72     20.14 o
   2  15  10      875.71     1042.45     37.27 o
   3  15  10        8.59        6.04      8.06 o
  -3  16  10       51.66       54.04     11.07 o
  -2  16  10        0.93        1.85      5.47 o
  -1  16  10       59.19       46.47     13.26 o
   0  16  10        0.85        2.32      5.17 o
   1  16  10       11.43        8.06     11.08 o
  -3  17  10      356.40      361.74     16.09 o
  -2  17  10      376.83      364.69     15.82 o
  -1  17  10      136.48      133.47     11.51 o
   0  17  10       15.42        9.24      7.98 o
   1  17  10      168.29      148.06     21.15 o
  -2  18  10       55.74       42.57      8.68 o
  -1  18  10       42.21       34.09      9.53 o
   0  18  10        2.13        5.82      6.29 o
   1  18  10       27.10       31.22     13.09 o
  -1  19  10      199.05      211.94     16.73 o
   0  19  10      127.08      116.83     21.15 o
   1  19  10       90.33       98.71     21.15 o
  -6   1  11       13.72       22.58      7.92 o
  -5   1  11      634.45      677.07     15.33 o
  -4   1  11     1705.62     1791.17     49.29 o
  -3   1  11      662.75      694.91     24.70 o
  -2   1  11      903.77      936.83     14.03 o
  -1   1  11       45.89       60.96     11.78 o
   0   1  11     3482.71     3456.31     38.23 o
   1   1  11     3318.55     3482.78     82.57 o
   2   1  11     1055.64     1091.24     19.27 o
   3   1  11      855.61      858.94     21.62 o
   4   1  11      962.30      951.69     23.52 o
   5   1  11       34.43       37.29      8.77 o
   6   1  11       27.79       10.42      5.57 o
  -6   2  11      200.79      192.42     17.32 o
  -5   2  11      799.96      797.41     17.03 o
  -4   2  11        8.87        4.73      4.49 o
  -3   2  11        5.21       14.54      6.08 o
  -2   2  11        8.68        9.91      5.13 o
  -1   2  11     3471.73     3463.60     61.02 o
   0   2  11     2260.36     2023.34     55.10 o
   1   2  11      120.29      113.22      8.13 o
   2   2  11       16.93       17.22      5.99 o
   3   2  11      312.75      278.63     12.65 o
   4   2  11      928.03      960.80     37.94 o
   5   2  11      207.17      235.37     13.12 o
   6   2  11       39.44       30.31      7.91 o
  -6   3  11      215.96      194.51     23.24 o
  -5   3  11      400.64      378.24     13.93 o
  -4   3  11      522.58      521.08     19.58 o
  -3   3  11      255.50      248.75     12.26 o
  -2   3  11     1148.76     1108.49     16.01 o
  -1   3  11      574.46      525.04     17.88 o
   0   3  11      670.92      681.96     38.09 o
   1   3  11      370.81      355.27     12.83 o
   2   3  11       12.84        9.92      8.01 o
   3   3  11      343.32      361.54     13.68 o
   4   3  11      557.60      632.90     28.35 o
   5   3  11      265.43      231.84     12.33 o
   6   3  11       14.14        6.03      6.89 o
  -6   4  11      357.29      361.46     27.03 o
  -5   4  11      462.59      451.01     14.62 o
  -4   4  11        3.20        9.07      4.05 o
  -3   4  11       63.97       59.53      8.86 o
  -2   4  11       70.78       51.48      7.05 o
  -1   4  11     1931.30     1869.95     32.71 o
   0   4  11     4923.68     5095.14     32.94 o
   1   4  11       67.16       75.36      9.74 o
   2   4  11      114.94      102.93      8.68 o
   3   4  11       92.78       84.07     10.74 o
   4   4  11      372.51      372.39     16.57 o
   5   4  11      384.24      360.19     13.65 o
   6   4  11        6.49        4.06      6.57 o
  -6   5  11      139.83      148.69     17.00 o
  -5   5  11      112.43       83.24      8.79 o
  -4   5  11       89.15       67.30      8.58 o
  -3   5  11       88.08       53.67      7.84 o
  -2   5  11      584.75      592.53     20.82 o
  -1   5  11     3176.51     3242.36     50.59 o
   0   5  11      192.61      218.59     10.84 o
   1   5  11     1203.93     1166.81     18.19 o
   2   5  11      275.81      268.10     17.14 o
   3   5  11        3.74        2.87      5.94 o
   4   5  11       29.31       35.59      9.62 o
   5   5  11      449.93      435.98     17.60 o
   6   5  11       95.76       96.74     14.96 o
  -6   6  11      113.28      109.12     13.85 o
  -5   6  11       69.31       50.11      8.48 o
  -4   6  11      246.88      269.13     11.26 o
  -3   6  11       69.78       55.89      7.97 o
  -2   6  11      347.77      344.25     13.45 o
  -1   6  11      455.42      450.12     12.44 o
   0   6  11      298.23      286.04     13.53 o
   1   6  11      675.09      643.10     15.37 o
   2   6  11      750.83      779.79     17.70 o
   3   6  11      100.33       78.61     10.31 o
   4   6  11        3.19        2.88      5.41 o
   5   6  11       96.63       94.37     10.43 o
   6   6  11       84.00       63.92     13.60 o
  -6   7  11        9.61        3.47      6.29 o
  -5   7  11        5.86        3.75      4.94 o
  -4   7  11        6.31        5.66      4.89 o
  -3   7  11      173.56      145.88     12.07 o
  -2   7  11      240.11      255.66     13.66 o
  -1   7  11      265.93      276.68     11.32 o
   0   7  11       16.02       17.17      6.51 o
   1   7  11      514.68      523.09     15.08 o
   2   7  11        0.64        7.16      6.74 o
   3   7  11      579.84      550.78     22.22 o
   4   7  11      119.13       96.71     10.26 o
   5   7  11      119.86      102.12     14.64 o
  -5   8  11       46.36       33.45      6.95 o
  -4   8  11      481.50      520.84     16.37 o
  -3   8  11       36.15       21.71      8.37 o
  -2   8  11     1783.59     1867.83     28.78 o
  -1   8  11      208.64      207.37     13.76 o
   0   8  11      752.48      759.24     29.39 o
   1   8  11     1955.28     2047.71     21.84 o
   2   8  11        1.58       13.09     13.09 o
   3   8  11      674.07      596.65     22.04 o
   4   8  11      150.34      137.11     19.64 o
   5   8  11      165.47      146.04     27.19 o
  -5   9  11        1.44        3.08      6.02 o
  -4   9  11       13.20        5.93      6.29 o
  -3   9  11        6.42        5.37      6.29 o
  -2   9  11        0.77        4.85      7.74 o
  -1   9  11      385.86      367.95     18.48 o
   0   9  11       50.97       59.61      8.27 o
   1   9  11      574.30      644.61     36.26 o
   2   9  11     3111.19     3219.00     51.37 o
   3   9  11      826.62      809.52     31.73 o
   4   9  11      284.28      227.65     18.63 o
   5   9  11        9.81       20.14     14.10 o
  -5  10  11        7.11        9.93      7.45 o
  -4  10  11      373.62      359.04     21.15 o
  -3  10  11      222.98      228.77     16.38 o
  -2  10  11      228.13      216.02     16.63 o
  -1  10  11      565.76      638.67     32.73 o
   0  10  11     1579.29     1629.64     43.68 o
   1  10  11     1086.84     1171.37     39.28 o
   2  10  11       21.87       74.53     24.17 o
   3  10  11      828.88      987.02     25.61 o
   4  10  11      311.86      249.78     26.19 o
   5  10  11      186.39      150.07     26.19 o
  -5  11  11       21.80        7.15      9.06 o
  -4  11  11       42.61       33.87     13.09 o
  -3  11  11     1257.24     1326.04     34.24 o
  -2  11  11      202.02      208.71     27.70 o
  -1  11  11      160.80      138.25     12.82 o
   0  11  11      730.78      772.45     17.23 o
   1  11  11     2470.06     2713.39     47.34 o
   2  11  11     4453.20     4847.64     59.42 o
   3  11  11     1782.18     2062.37     34.40 o
   4  11  11        0.87       11.08     14.10 o
   5  11  11       14.96        5.04     12.09 o
  -5  12  11        1.37        3.02      6.41 o
  -4  12  11       30.30        7.63      9.06 o
  -3  12  11        7.71       -1.51      8.55 o
  -2  12  11      289.78      266.40     19.58 o
  -1  12  11       34.23       13.09      7.98 o
   0  12  11      269.38      244.83     15.30 o
   1  12  11       16.37       35.25     18.13 o
   2  12  11       58.87       84.60     21.15 o
   3  12  11       28.54       20.14      7.74 o
   4  12  11      139.07      119.86     19.14 o
  -4  13  11      199.88      187.98     15.67 o
  -3  13  11      428.53      422.92     20.78 o
  -2  13  11      836.20      865.07     33.74 o
  -1  13  11       50.84       22.99     12.59 o
   0  13  11      258.79      235.30     15.00 o
   1  13  11     2339.29     2532.09     48.35 o
   2  13  11     2024.72     2439.43     50.36 o
   3  13  11      515.05      544.89     34.24 o
   4  13  11       12.44       12.09     11.08 o
  -4  14  11      283.32      315.24     20.65 o
  -3  14  11       25.49        8.71      7.98 o
  -2  14  11      284.06      249.89     25.68 o
  -1  14  11      166.36      133.98     13.03 o
   0  14  11      306.25      294.58     16.01 o
   1  14  11      448.20      479.43     31.22 o
   2  14  11       22.86       11.08      9.06 o
   3  14  11       50.68       49.35     17.12 o
   4  14  11       14.21       11.08     12.09 o
  -3  15  11       11.72        0.50      8.55 o
  -2  15  11      320.73      309.04     21.77 o
  -1  15  11       59.31       49.78     11.58 o
   0  15  11       11.88        2.48      5.31 o
   1  15  11       56.15       38.27     14.10 o
   2  15  11       92.03       72.52     17.12 o
   3  15  11      102.19       96.69     18.13 o
  -3  16  11       18.83        8.98      8.46 o
  -2  16  11      589.61      646.42     72.52 o
  -1  16  11       78.41       54.41     10.68 o
   0  16  11      105.10       97.70     21.15 o
   1  16  11      216.49      199.43     22.16 o
   2  16  11       10.32        6.04      9.06 o
  -2  17  11       23.80       19.58      9.44 o
  -1  17  11      296.64      282.34     17.76 o
   0  17  11        1.48        9.06     11.08 o
   1  17  11        1.97        2.01      9.06 o
  -2  18  11        4.31        2.52      7.12 o
  -1  18  11       89.22       63.45     13.03 o
   0  18  11       58.51       68.49     19.14 o
   1  18  11       98.65       92.66     19.14 o
  -6   0  12      168.75      136.45     13.16 o
  -5   0  12       59.80       59.35     12.59 o
  -4   0  12      445.81      496.55     29.21 o
  -3   0  12      851.93      820.59     43.81 o
  -2   0  12     1794.60     1837.03     25.22 o
  -1   0  12     4462.07     4370.26     37.27 o
   0   0  12     3777.21     4226.06     99.21 o
   1   0  12       34.23       47.34     11.33 o
   2   0  12      461.81      449.21     27.19 o
   3   0  12     1595.19     1549.03     33.38 o
   4   0  12     4630.43     5001.00     73.53 o
   5   0  12     2230.73     2335.36     68.49 o
   6   0  12       21.64       14.99      9.57 o
  -6   1  12        5.78        7.55      4.74 o
  -5   1  12      220.85      221.69     11.25 o
  -4   1  12      268.65      260.57     16.92 o
  -3   1  12       78.32       78.03      9.37 o
  -2   1  12      596.46      611.74     12.88 o
  -1   1  12        0.63        5.41      4.28 o
   0   1  12      456.65      495.60     29.35 o
   1   1  12      209.31      170.88     10.28 o
   2   1  12       52.73       46.02      8.67 o
   3   1  12        0.28        8.54      6.83 o
   4   1  12        1.97       27.21      8.43 o
   5   1  12      256.61      295.49     13.69 o
   6   1  12        7.90        7.93      5.20 o
  -6   2  12        2.48        4.29      5.89 o
  -5   2  12        0.58        9.94      4.61 o
  -4   2  12      411.87      410.97     20.29 o
  -3   2  12      717.71      654.05     18.62 o
  -2   2  12        3.81        6.05      4.73 o
  -1   2  12      647.22      654.31     24.42 o
   0   2  12     3153.76     3048.62     32.32 o
   1   2  12       13.35       19.46      7.26 o
   2   2  12        0.80        3.53      5.70 o
   3   2  12      760.62      731.88     23.41 o
   4   2  12     1340.47     1408.89     33.29 o
   5   2  12     1436.32     1521.74     26.89 o
   6   2  12       77.74       50.50      8.54 o
  -6   3  12       39.51       28.46      9.20 o
  -5   3  12      693.46      662.92     17.45 o
  -4   3  12     1180.28     1176.65     37.27 o
  -3   3  12      151.69      155.09     12.35 o
  -2   3  12     1606.93     1604.68     17.41 o
  -1   3  12      690.99      752.23     14.77 o
   0   3  12      395.24      364.36     15.41 o
   1   3  12     1902.82     2009.01     28.88 o
   2   3  12        5.51       21.15     13.53 o
   3   3  12        2.06        6.18      5.92 o
   4   3  12        0.41       12.43      6.70 o
   5   3  12      231.30      250.44     13.23 o
   6   3  12      126.79      131.93     15.43 o
  -6   4  12      155.58      137.48     10.93 o
  -5   4  12      479.27      468.95     14.06 o
  -4   4  12        4.38       -0.48      5.02 o
  -3   4  12      439.69      354.67     13.51 o
  -2   4  12      122.80       94.53      9.52 o
  -1   4  12      378.27      389.01     12.69 o
   0   4  12       94.18      100.05      7.71 o
   1   4  12     2257.13     2357.90     35.60 o
   2   4  12      938.23      827.08     51.37 o
   3   4  12      123.68       84.82      9.33 o
   4   4  12       15.05       21.56      7.64 o
   5   4  12      165.79      175.60     12.44 o
  -5   5  12       89.32       75.16      8.42 o
  -4   5  12      568.47      495.22     39.96 o
  -3   5  12      497.17      489.82     16.35 o
  -2   5  12      397.92      407.88     17.10 o
  -1   5  12      315.72      325.95     10.94 o
   0   5  12        3.25        3.41      4.33 o
   1   5  12      151.30      161.05     24.71 o
   2   5  12        8.02       11.96      8.75 o
   3   5  12      185.38      167.86     10.49 o
   4   5  12       14.61       11.62      6.54 o
   5   5  12        7.45       13.77      5.65 o
  -5   6  12       70.52       68.92      9.75 o
  -4   6  12       27.81       23.12      7.38 o
  -3   6  12      754.50      748.41     18.14 o
  -2   6  12        1.77        4.29      5.41 o
  -1   6  12        9.58       10.29      5.13 o
   0   6  12       11.23       16.18      6.66 o
   1   6  12     1786.42     1726.28     92.60 o
   2   6  12      989.23      983.35     20.40 o
   3   6  12       10.92        7.29      5.21 o
   4   6  12        7.03        9.30      5.98 o
   5   6  12        2.14        7.73      6.11 o
  -5   7  12       50.08       33.47      8.93 o
  -4   7  12      560.30      550.16     16.44 o
  -3   7  12      894.77      926.89     38.63 o
  -2   7  12      159.38      152.93     10.77 o
  -1   7  12     1077.79     1172.82     45.32 o
   0   7  12       12.88        5.11      5.18 o
   1   7  12        6.94        9.84      5.17 o
   2   7  12      697.67      652.25     23.07 o
   3   7  12       53.06       46.92     15.11 o
   4   7  12       52.16       44.14     13.87 o
   5   7  12       15.02       11.08     12.09 o
  -5   8  12        0.30        3.11      4.87 o
  -4   8  12       34.07       34.69      8.89 o
  -3   8  12      114.53      120.07     11.17 o
  -2   8  12      308.23      298.13     17.44 o
  -1   8  12      322.61      333.96     18.35 o
   0   8  12       46.24       56.82     10.35 o
   1   8  12      136.10      137.82     25.68 o
   2   8  12      109.63      145.51     16.63 o
   3   8  12        9.34        6.97      9.57 o
   4   8  12      219.74      170.87     24.17 o
   5   8  12      104.60       98.71     28.20 o
  -5   9  12      121.36      109.87     13.16 o
  -4   9  12      500.77      521.42     20.06 o
  -3   9  12     1250.06     1273.15    105.76 o
  -2   9  12      190.07      224.62     29.21 o
  -1   9  12      749.52      885.76     23.72 o
   0   9  12      716.20      723.12     36.10 o
   1   9  12     1247.66     1286.18     79.06 o
   2   9  12      881.61      986.05     37.27 o
   3   9  12      234.16      210.26     18.15 o
   4   9  12      317.09      259.05     18.81 o
   5   9  12        3.11        2.01     13.09 o
  -5  10  12       10.42        2.35      6.29 o
  -4  10  12        0.09        2.92      6.74 o
  -3  10  12      540.38      516.35     29.21 o
  -2  10  12     2194.02     2332.88     53.89 o
  -1  10  12     1876.65     2164.95     98.71 o
   0  10  12       50.09       54.71      9.35 o
   1  10  12      306.79      333.74     19.75 o
   2  10  12       19.23       25.18     13.09 o
   3  10  12     1006.89      987.34     62.95 o
   4  10  12       90.85       82.68     13.31 o
   5  10  12       87.51       62.45     22.16 o
  -4  11  12      154.30      128.53     18.13 o
  -3  11  12      195.35      178.37     17.12 o
  -2  11  12       31.61       32.73     13.53 o
  -1  11  12       11.73       11.58      8.01 o
   0  11  12      310.11      329.53     15.97 o
   1  11  12      992.52     1051.51     38.27 o
   2  11  12       55.13       64.46     20.14 o
   3  11  12       65.22       67.87     14.75 o
   4  11  12       92.71       61.44     19.14 o
  -4  12  12        1.42        7.53      6.74 o
  -3  12  12      894.32      973.08     26.35 o
  -2  12  12     2842.70     3057.29     96.69 o
  -1  12  12     1102.96     1215.94     55.40 o
   0  12  12      347.31      324.14     25.18 o
   1  12  12       90.64      125.90     25.18 o
   2  12  12      371.56      388.78     25.18 o
   3  12  12      907.60      977.73     26.09 o
   4  12  12       79.20       59.42     20.14 o
  -4  13  12        2.31        2.67      8.56 o
  -3  13  12      515.07      518.29     23.85 o
  -2  13  12        0.43       14.20     13.60 o
  -1  13  12       23.07       15.78      9.44 o
   0  13  12      115.26      100.07     12.09 o
   1  13  12       94.33       94.68     22.16 o
   2  13  12      389.20      417.99     30.22 o
   3  13  12       75.19       46.92     16.12 o
   4  13  12       57.80       69.50     23.17 o
  -3  14  12      135.77      119.43     15.20 o
  -2  14  12      555.66      568.12     55.40 o
  -1  14  12      567.88      631.35     21.64 o
   0  14  12      109.93       80.58     18.13 o
   1  14  12        2.88        6.04     11.08 o
   2  14  12       53.38       61.44     17.12 o
   3  14  12       79.49       93.67     21.15 o
  -3  15  12      167.58      163.62     16.92 o
  -2  15  12      137.47      115.03     15.20 o
  -1  15  12        3.66       -0.70      7.63 o
   0  15  12       17.49       16.12     17.12 o
   1  15  12       73.95       44.32     16.12 o
   2  15  12      548.31      533.81     30.22 o
   3  15  12        6.36        7.05     12.09 o
  -2  16  12       20.58       19.10      8.71 o
  -1  16  12       67.89       46.25     14.60 o
   0  16  12       77.12       50.36     16.12 o
   1  16  12       34.61       24.17     11.08 o
   2  16  12        3.18        4.03      9.06 o
  -2  17  12      102.06       88.27     14.24 o
  -1  17  12      105.97       85.49     22.16 o
   0  17  12        2.63        8.06     11.08 o
   1  17  12       54.83       52.37     18.13 o
   0  18  12       32.28       29.21     16.12 o
  -5   1  13      465.50      462.65     16.38 o
  -4   1  13     1790.97     1961.58     46.83 o
  -3   1  13       73.05       78.41      9.85 o
  -2   1  13        0.50        4.24      4.32 o
  -1   1  13     1219.98     1217.26     22.82 o
   0   1  13     6059.54     6944.20     81.33 o
   1   1  13     6352.97     6511.69    196.40 o
   2   1  13      624.13      591.54     22.66 o
   3   1  13      108.28       84.08     14.54 o
   4   1  13        3.79       14.25      6.53 o
   5   1  13      386.79      328.94     14.51 o
  -5   2  13      150.19      129.75     16.81 o
  -4   2  13      271.35      265.00     23.67 o
  -3   2  13      431.10      422.15     16.20 o
  -2   2  13        8.94       10.59      5.15 o
  -1   2  13      259.54      277.28     11.63 o
   0   2  13      286.65      329.92     20.23 o
   1   2  13      951.28      956.42     29.08 o
   2   2  13      678.38      583.13     21.64 o
   3   2  13        3.62        4.55      5.72 o
   4   2  13      106.90       91.91     10.98 o
   5   2  13       99.78       83.91     10.00 o
  -5   3  13       13.23        5.37      5.76 o
  -4   3  13       56.07       49.81     13.60 o
  -3   3  13     1127.99     1140.63     21.96 o
  -2   3  13        1.55        9.32      5.20 o
  -1   3  13      162.35      156.01      8.43 o
   0   3  13      822.22      745.25     15.12 o
   1   3  13     2781.83     2980.89     27.23 o
   2   3  13      788.52      798.74     27.06 o
   3   3  13      323.62      333.42     14.22 o
   4   3  13      110.37      108.69     10.61 o
   5   3  13        5.06       12.62      7.02 o
  -5   4  13      104.44       79.54      8.83 o
  -4   4  13       13.56        8.55      4.87 o
  -3   4  13      492.26      449.90     17.97 o
  -2   4  13      260.69      270.90     13.35 o
  -1   4  13      243.63      232.34     11.68 o
   0   4  13      509.16      533.46     17.88 o
   1   4  13       24.66       40.38      9.04 o
   2   4  13      504.82      493.96     31.22 o
   3   4  13      128.89      103.36     10.17 o
   4   4  13      429.84      453.40     16.02 o
   5   4  13      442.25      469.03     15.44 o
  -5   5  13      107.16       73.65      9.68 o
  -4   5  13        0.08        4.34      4.54 o
  -3   5  13     1078.83      990.68     29.21 o
  -2   5  13     2159.36     2219.07     52.65 o
  -1   5  13      489.36      475.99     12.99 o
   0   5  13       66.16       54.08      7.64 o
   1   5  13      136.62      163.96     10.55 o
   2   5  13      619.84      617.64     21.66 o
   3   5  13       14.02       25.02      8.87 o
   4   5  13      164.19      137.50     11.68 o
   5   5  13        4.46        6.88      5.65 o
  -5   6  13        2.84        7.00      6.52 o
  -4   6  13        8.02        5.60      5.24 o
  -3   6  13        4.77       12.39      7.41 o
  -2   6  13      123.19      138.32     16.30 o
  -1   6  13      517.39      475.22     13.72 o
   0   6  13       89.06       86.29      9.62 o
   1   6  13      352.95      329.59     15.72 o
   2   6  13       92.73       74.96     15.06 o
   3   6  13      481.53      499.67     15.04 o
   4   6  13      365.11      389.31     13.44 o
   5   6  13      358.08      366.80     18.30 o
  -5   7  13        0.66        3.26      6.02 o
  -4   7  13       39.58       18.63      6.77 o
  -3   7  13      421.36      392.98     15.63 o
  -2   7  13      188.72      180.04     12.53 o
  -1   7  13        2.50        4.03      4.40 o
   0   7  13       62.15       38.97      8.14 o
   1   7  13       28.44       38.18     11.74 o
   2   7  13       16.57       14.80      8.56 o
   3   7  13      398.27      369.88     21.90 o
   4   7  13      337.47      361.04     21.71 o
   5   7  13        0.48        1.70      9.18 o
  -5   8  13       50.68       41.30     10.31 o
  -4   8  13       16.10       13.99      5.76 o
  -3   8  13      103.79       98.09     11.02 o
  -2   8  13      410.36      395.88     38.78 o
  -1   8  13       87.66       84.52     14.71 o
   0   8  13        0.67        0.20      4.15 o
   1   8  13      146.16      141.61     18.63 o
   2   8  13        0.90       12.24      9.18 o
   3   8  13      277.87      283.96     17.55 o
   4   8  13      142.24      136.21     15.24 o
   5   8  13       30.96       25.18     11.08 o
  -5   9  13       22.29       22.96      8.56 o
  -4   9  13        2.26        3.66      6.74 o
  -3   9  13        0.36        7.39      6.29 o
  -2   9  13       44.54       50.79     12.09 o
  -1   9  13      204.88      180.69     14.59 o
   0   9  13      345.04      352.50     32.76 o
   1   9  13      409.48      413.93     19.07 o
   2   9  13      771.45      815.88     34.75 o
   3   9  13      307.38      309.74     17.90 o
   4   9  13      176.71      136.25     14.75 o
  -4  10  13       45.44       19.14      7.83 o
  -3  10  13      395.47      415.88     70.50 o
  -2  10  13      702.34      758.50     54.89 o
  -1  10  13        7.85       19.64      8.55 o
   0  10  13      261.44      246.48     22.01 o
   1  10  13       19.40       32.88     13.60 o
   2  10  13       11.80       12.93      8.20 o
   3  10  13      575.48      570.12     24.80 o
   4  10  13       24.17       22.88      9.67 o
  -4  11  13       47.55       40.89     10.40 o
  -3  11  13      299.53      361.14     42.30 o
  -2  11  13      203.47      246.27     18.15 o
  -1  11  13     1045.27     1159.22    118.35 o
   0  11  13      200.20      173.11     22.16 o
   1  11  13      356.48      318.59     18.52 o
   2  11  13     1155.69     1449.36     47.34 o
   3  11  13      414.40      429.00     41.80 o
   4  11  13       38.68       21.15     14.10 o
  -4  12  13      117.17      101.67     14.03 o
  -3  12  13       56.86       52.95     23.67 o
  -2  12  13      198.57      160.19     29.21 o
  -1  12  13       38.89       17.47      7.98 o
   0  12  13        1.60        1.51      5.70 o
   1  12  13       49.49       47.11     11.74 o
   2  12  13       20.12       36.26     17.12 o
   3  12  13       58.56       59.28     14.50 o
   4  12  13        9.68       19.14     13.09 o
  -3  13  13       17.25       19.68     15.11 o
  -2  13  13       86.98       60.70     12.11 o
  -1  13  13      577.63      603.38     37.27 o
   0  13  13      149.47      150.07     21.15 o
   1  13  13      348.23      325.98     34.24 o
   2  13  13      674.19      736.26     35.25 o
   3  13  13      122.25      111.70     21.65 o
  -3  14  13       77.95       47.86     11.35 o
  -2  14  13      486.71      472.43     21.33 o
  -1  14  13      117.49      127.95     17.63 o
   0  14  13        3.04        3.02      9.06 o
   1  14  13       25.57       27.19     13.09 o
   2  14  13       88.95       91.65     24.17 o
   3  14  13      432.89      558.99     36.26 o
  -2  15  13        1.21        4.88      7.02 o
  -1  15  13       69.10       46.47     11.61 o
   0  15  13       20.13        9.06     12.09 o
   1  15  13       99.88       92.66     22.16 o
   2  15  13       27.05       12.09      9.06 o
  -2  16  13      240.06      229.80     24.68 o
  -1  16  13      152.01      172.58     23.17 o
   0  16  13        2.74        6.04     13.09 o
   1  16  13        7.27        4.03     11.08 o
   2  16  13      143.68      115.83     17.12 o
   0  17  13       17.05       10.07     13.09 o
  -5   0  14       63.74       50.36     15.11 o
  -4   0  14     2760.92     3048.79     55.40 o
  -3   0  14     3297.89     3518.14     52.37 o
  -2   0  14      555.14      565.61     21.65 o
  -1   0  14        9.69        9.44      5.57 o
   0   0  14       57.69       91.02     13.48 o
   1   0  14      570.76      632.44     23.47 o
   2   0  14     1088.59     1145.18     45.32 o
   3   0  14        3.38        0.68     11.08 o
   4   0  14      124.73      153.73     17.76 o
   5   0  14      321.69      373.57     21.00 o
  -5   1  14       58.77       49.24     11.33 o
  -4   1  14      113.35      139.88     17.35 o
  -3   1  14      185.15      135.20     14.19 o
  -2   1  14      642.77      654.16     19.63 o
  -1   1  14        4.70        7.28      4.94 o
   0   1  14       95.17      100.00     10.36 o
   1   1  14       89.49       86.87      9.81 o
   2   1  14      129.79      107.25     16.73 o
   3   1  14      129.13       84.41      9.05 o
   4   1  14       15.35        5.12      6.38 o
   5   1  14       85.16      107.80     14.98 o
  -5   2  14       15.15       12.82      8.56 o
  -4   2  14      810.88      840.46     90.65 o
  -3   2  14     1845.61     1795.42    119.51 o
  -2   2  14      369.58      382.12     13.33 o
  -1   2  14      399.04      420.41     13.96 o
   0   2  14       51.48       60.00      8.40 o
   1   2  14      363.83      370.28     19.81 o
   2   2  14       88.16       78.41     12.76 o
   3   2  14       86.85       89.45     10.72 o
   4   2  14      133.81      119.44     11.24 o
   5   2  14      414.88      442.66     15.95 o
  -5   3  14      252.50      268.35     16.63 o
  -4   3  14      509.82      426.88     18.78 o
  -3   3  14      206.16      177.22     19.22 o
  -2   3  14      860.01      842.21     27.26 o
  -1   3  14      138.58      119.23      9.20 o
   0   3  14      610.56      616.39     19.48 o
   1   3  14      726.33      792.39     39.24 o
   2   3  14      253.11      275.97     21.71 o
   3   3  14       72.78       62.09     10.24 o
   4   3  14        0.32        4.16      6.04 o
   5   3  14      256.70      263.25     13.70 o
  -5   4  14       92.48       77.62     12.11 o
  -4   4  14       19.54       17.37      9.06 o
  -3   4  14       89.91       91.34     10.59 o
  -2   4  14     1230.78     1337.09     26.53 o
  -1   4  14      343.75      332.97     11.82 o
   0   4  14       92.09       72.87      8.42 o
   1   4  14       13.60       24.18      7.66 o
   2   4  14       45.66       41.11     15.48 o
   3   4  14      362.22      366.02     15.13 o
   4   4  14       91.39       68.40      9.72 o
   5   4  14       27.16       31.72      8.20 o
  -5   5  14       42.17       28.84     13.09 o
  -4   5  14      121.29       97.63     10.06 o
  -3   5  14      405.29      358.86     15.28 o
  -2   5  14      151.58      166.02     12.48 o
  -1   5  14       25.00       19.56      6.04 o
   0   5  14      595.60      606.41     16.03 o
   1   5  14     1296.44     1389.72     35.18 o
   2   5  14      132.93      123.16     19.14 o
   3   5  14      115.35      108.07     10.62 o
   4   5  14      154.96      135.12     11.70 o
   5   5  14      344.12      342.23     15.08 o
  -5   6  14       31.09       36.14     17.63 o
  -4   6  14       14.39        8.63      5.76 o
  -3   6  14       37.35       24.45      7.25 o
  -2   6  14       92.76      102.70     11.68 o
  -1   6  14      400.99      379.93     14.75 o
   0   6  14      585.72      591.07     15.56 o
   1   6  14       23.07       42.81     12.95 o
   2   6  14       13.92       11.58      8.20 o
   3   6  14       18.98       14.42      7.80 o
   4   6  14       51.67       55.37     14.47 o
   5   6  14       65.51       34.51     14.18 o
  -5   7  14       13.01       13.53      7.98 o
  -4   7  14       27.54       15.84      6.17 o
  -3   7  14      228.44      212.62     12.97 o
  -2   7  14      903.68      842.12     19.88 o
  -1   7  14        2.04        3.02      7.25 o
   0   7  14      111.03      123.61     11.22 o
   1   7  14      604.49      618.17     88.63 o
   2   7  14     1168.22     1321.53     72.52 o
   3   7  14       22.11       30.44      9.77 o
   4   7  14      415.39      448.82     20.51 o
  -4   8  14        4.23        7.14      5.39 o
  -3   8  14       21.26       14.31      6.36 o
  -2   8  14      272.29      264.06     20.65 o
  -1   8  14      975.36      984.93     57.91 o
   0   8  14     1198.74     1292.45     38.41 o
   1   8  14       43.35       20.75     10.40 o
   2   8  14      491.92      516.61     22.43 o
   3   8  14      368.51      356.99     21.74 o
   4   8  14      451.82      422.84     22.08 o
  -4   9  14        1.44       12.23      7.45 o
  -3   9  14       97.84       84.66     13.16 o
  -2   9  14        1.79        5.54      7.12 o
  -1   9  14      641.41      660.85     22.66 o
   0   9  14       94.28       85.36      9.77 o
   1   9  14        2.63        1.51      7.02 o
   2   9  14      103.91       87.71     16.12 o
   3   9  14        1.12       10.46      9.11 o
   4   9  14      536.81      509.32     19.75 o
  -4  10  14       34.39       29.29      8.71 o
  -3  10  14      104.10       92.09     12.76 o
  -2  10  14     1241.95     1321.14     28.12 o
  -1  10  14      826.47      864.26     23.17 o
   0  10  14        2.47        4.78      7.02 o
   1  10  14       15.77       13.69      9.59 o
   2  10  14      382.75      351.29     31.73 o
   3  10  14     1643.44     1921.14     34.75 o
   4  10  14      339.63      368.95     16.54 o
  -4  11  14        1.11        7.28      7.45 o
  -3  11  14        6.48       18.71     22.66 o
  -2  11  14      118.01      100.64     13.53 o
  -1  11  14      102.99       88.41     14.49 o
   0  11  14       71.43       62.14     11.13 o
   1  11  14       18.37       10.58      7.12 o
   2  11  14        9.73       27.25     12.04 o
   3  11  14       11.77       15.85      7.78 o
  -3  12  14      366.36      393.84     28.20 o
  -2  12  14      877.15      935.37     80.58 o
  -1  12  14      195.08      185.69     16.20 o
   0  12  14        4.72        8.35      6.86 o
   1  12  14       21.98       40.14     12.09 o
   2  12  14      184.68      198.71     17.76 o
   3  12  14      756.69      782.45     24.50 o
  -3  13  14      108.12      114.50     14.96 o
  -2  13  14       63.53       79.53     13.87 o
  -1  13  14      235.26      252.96     16.70 o
   0  13  14       13.31       23.17     15.11 o
   1  13  14      279.21      281.01     28.20 o
   2  13  14       92.50       81.15     12.76 o
   3  13  14        4.95       19.89     13.09 o
  -2  14  14      169.75      169.21     22.16 o
  -1  14  14      185.48      169.25     16.58 o
   0  14  14      177.21      190.36     26.19 o
   1  14  14        8.13        7.05     10.07 o
   2  14  14       83.31       74.53     18.13 o
  -2  15  14        9.71       -0.18      6.02 o
  -1  15  14      322.11      307.25     17.76 o
   0  15  14        6.86        8.06     11.08 o
   1  15  14      159.20      158.13     25.18 o
   0  16  14      490.70      567.05     37.27 o
  -5   1  15       44.34       37.30      8.71 o
  -4   1  15       32.48       55.85     13.48 o
  -3   1  15      426.22      435.18     54.89 o
  -2   1  15      474.80      465.18     12.91 o
  -1   1  15      453.51      495.94     13.55 o
   0   1  15      447.96      484.07     14.44 o
   1   1  15     1878.39     2075.75     21.88 o
   2   1  15      310.76      290.81     20.21 o
   3   1  15       47.82       35.76      8.34 o
   4   1  15       29.74       24.93      7.82 o
  -5   2  15        0.48        3.53      7.02 o
  -4   2  15      266.14      202.57     14.24 o
  -3   2  15      603.71      591.90     20.97 o
  -2   2  15      109.18      105.22      9.11 o
  -1   2  15      275.17      277.40     11.92 o
   0   2  15       14.16        9.00      6.49 o
   1   2  15       82.47      228.96     47.39 o
   2   2  15       59.40       63.50     14.03 o
   3   2  15      129.68      111.51     11.77 o
   4   2  15        0.41        4.34      5.90 o
  -5   3  15       43.99       30.32     20.65 o
  -4   3  15        6.91        8.26      7.02 o
  -3   3  15       39.75       40.88      9.40 o
  -2   3  15       13.86       10.94      6.89 o
  -1   3  15        1.76       11.10      5.33 o
   0   3  15      608.97      636.59     14.95 o
   1   3  15     1535.61     1860.92     72.79 o
   2   3  15      386.56      418.58     23.21 o
   3   3  15      358.83      293.08     15.70 o
   4   3  15      164.64      170.26     12.86 o
  -4   4  15       94.64       99.23     15.30 o
  -3   4  15      676.78      646.84     17.97 o
  -2   4  15       27.33       17.42     10.40 o
  -1   4  15        3.76       10.20      5.26 o
   0   4  15       15.99       14.43      6.32 o
   1   4  15      741.42      833.07     22.58 o
   2   4  15      411.78      440.01     25.18 o
   3   4  15        2.56        7.82      6.04 o
   4   4  15       18.18       23.04      7.24 o
  -4   5  15       32.72       35.84     11.13 o
  -3   5  15        1.59        4.90      5.74 o
  -2   5  15      365.49      384.97     16.57 o
  -1   5  15       48.36       51.08      8.14 o
   0   5  15       22.85       13.61      6.72 o
   1   5  15       11.53       28.08     22.66 o
   2   5  15      891.18      834.89     25.28 o
   3   5  15      103.69      122.35     11.46 o
   4   5  15      277.94      272.80     13.11 o
  -4   6  15       10.28        9.65      5.47 o
  -3   6  15       57.12       65.57     10.73 o
  -2   6  15      829.73      858.68     43.79 o
  -1   6  15      592.81      580.13     25.63 o
   0   6  15       55.67       56.07      9.67 o
   1   6  15      562.05      527.76     29.21 o
   2   6  15      878.48      936.46     67.48 o
   3   6  15     1063.76     1083.07     42.65 o
   4   6  15      141.87      131.19     16.56 o
  -4   7  15      305.86      293.58     29.79 o
  -3   7  15        6.33        5.05      5.76 o
  -2   7  15       41.69       37.12      8.00 o
  -1   7  15      173.87      146.04     14.50 o
   0   7  15      727.42      793.97     28.56 o
   1   7  15      466.36      438.43     34.75 o
   2   7  15       13.16       20.45      9.59 o
   3   7  15       27.14       20.00      8.25 o
   4   7  15       14.05        8.49      7.33 o
  -4   8  15        6.40        9.42      5.47 o
  -3   8  15      103.27       82.78     10.59 o
  -2   8  15      759.23      807.07     23.37 o
  -1   8  15       71.57       61.54     15.61 o
   0   8  15      444.82      422.89     18.01 o
   1   8  15      175.89      164.15     26.19 o
   2   8  15      813.38      815.38     32.23 o
   3   8  15      774.61      820.26     64.46 o
   4   8  15       68.57       65.90     11.10 o
  -4   9  15      120.83      108.49     13.48 o
  -3   9  15       10.44       25.42     10.16 o
  -2   9  15      190.34      177.39     14.91 o
  -1   9  15     1180.71     1312.42     62.45 o
   0   9  15      895.00     1027.73     47.34 o
   1   9  15      521.37      495.68     22.16 o
   2   9  15      314.94      298.17     45.83 o
   3   9  15        9.76       20.40      8.43 o
  -3  10  15       63.43       70.03     13.53 o
  -2  10  15      105.48      111.21     14.48 o
  -1  10  15       25.93       26.67      9.13 o
   0  10  15      641.53      710.25     21.97 o
   1  10  15      195.15      219.35     17.42 o
   2  10  15        7.01       11.93      8.71 o
   3  10  15       79.16       73.65     22.29 o
  -3  11  15        5.86        0.56      6.29 o
  -2  11  15      258.01      257.84     18.35 o
  -1  11  15     1478.87     1571.01     96.19 o
   0  11  15      678.56      744.32     37.27 o
   1  11  15       51.06       42.15     11.35 o
   2  11  15       12.21       37.49     12.76 o
   3  11  15       13.50       21.23     10.94 o
  -3  12  15      112.90      107.22     15.30 o
  -2  12  15        5.06        5.24      7.02 o
  -1  12  15       15.76       10.02      7.02 o
   0  12  15       23.75       12.09     11.08 o
   1  12  15       14.57       18.63     10.68 o
   2  12  15        4.75        6.04      7.83 o
  -2  13  15      123.89      128.92     15.92 o
  -1  13  15      560.19      584.13     37.77 o
   0  13  15      212.61      244.75     27.19 o
   1  13  15        1.19        4.03     10.07 o
   2  13  15        2.19       13.05      8.71 o
  -1  14  15       37.59       20.14      9.26 o
   0  14  15      170.16      187.34     25.18 o
   1  14  15        1.12        7.05     13.09 o
  -4   0  16       76.16       74.53     18.13 o
  -3   0  16      897.33      909.50     36.26 o
  -2   0  16      514.64      503.67     24.17 o
  -1   0  16       41.19       37.60     10.61 o
   0   0  16       24.63       21.07      9.06 o
   1   0  16      291.06      285.89     27.19 o
   2   0  16     1117.01     1032.38     42.30 o
   3   0  16        8.43        9.57      9.97 o
   4   0  16       22.07       19.05      7.74 o
  -4   1  16        0.30        2.52      7.12 o
  -3   1  16        1.02       14.32     13.09 o
  -2   1  16        2.09        7.72      6.44 o
  -1   1  16       17.13       18.27      6.10 o
   0   1  16       53.36       65.20     12.72 o
   1   1  16        7.46       14.32      7.44 o
   2   1  16        6.62      100.46     88.63 o
   3   1  16       10.28       14.48      6.39 o
   4   1  16       38.41       25.82      7.83 o
  -4   2  16      210.30      187.82     16.73 o
  -3   2  16     1189.49     1327.62     97.70 o
  -2   2  16      376.04      346.27     22.60 o
  -1   2  16      231.57      226.20     11.69 o
   0   2  16        5.25        6.32      5.25 o
   1   2  16      871.79      935.20     23.41 o
   2   2  16     1459.57     1604.51     54.89 o
   3   2  16      189.78      166.78     19.63 o
   4   2  16        5.12        5.82      5.57 o
  -4   3  16       62.28       31.06     19.14 o
  -3   3  16      224.18      223.12     13.77 o
  -2   3  16       40.53       38.64      8.27 o
  -1   3  16      212.74      217.22     15.41 o
   0   3  16        6.25       15.87      6.53 o
   1   3  16       66.21       92.66     11.10 o
   2   3  16       90.62      118.17     15.30 o
   3   3  16      107.22      107.22     12.12 o
   4   3  16        3.73        4.50      6.09 o
  -4   4  16       29.85       23.36     14.10 o
  -3   4  16      206.81      192.37     16.62 o
  -2   4  16      650.74      663.05     19.78 o
  -1   4  16      808.54      892.49     17.26 o
   0   4  16      164.18      157.89     10.88 o
   1   4  16      407.91      411.33     21.71 o
   2   4  16      501.64      528.69     23.85 o
   3   4  16      775.95      812.23     37.51 o
   4   4  16       33.43       33.07      8.96 o
  -4   5  16       35.02       41.05     20.14 o
  -3   5  16       24.03       41.34     14.02 o
  -2   5  16      484.09      479.46     16.59 o
  -1   5  16      216.08      249.01     15.05 o
   0   5  16      293.01      296.53     13.77 o
   1   5  16      261.16      253.26     20.51 o
   2   5  16       96.36      107.60     17.76 o
   3   5  16      159.63      165.75     29.71 o
   4   5  16      410.09      386.61     17.97 o
  -4   6  16       76.52       79.02     13.87 o
  -3   6  16      143.78      128.90     11.24 o
  -2   6  16      168.86      152.45     12.53 o
  -1   6  16      142.54      135.16     14.91 o
   0   6  16      138.57      140.93     15.41 o
   1   6  16       31.57       33.55     11.27 o
   2   6  16        0.51        7.87     14.60 o
   3   6  16       23.17       24.88      8.43 o
  -3   7  16       32.16       36.81      8.15 o
  -2   7  16      174.81      167.63     12.34 o
  -1   7  16     1522.73     1751.39     30.68 o
   0   7  16      468.43      491.32     27.49 o
   1   7  16        0.75        7.78      7.74 o
   2   7  16        3.25        6.91      7.25 o
   3   7  16      115.38      107.37     14.15 o
  -3   8  16      262.20      297.63     14.78 o
  -2   8  16       39.45       35.56      9.87 o
  -1   8  16        0.39        2.69      6.86 o
   0   8  16        6.20       11.66      6.68 o
   1   8  16       13.26        5.37      8.46 o
   2   8  16      323.29      256.13     17.76 o
   3   8  16       78.76       42.97     10.61 o
  -3   9  16       79.27       76.08     12.45 o
  -2   9  16       48.01       35.37     11.35 o
  -1   9  16      324.26      329.15     28.71 o
   0   9  16        0.85       -4.56      7.55 o
   1   9  16       62.35       43.08     12.33 o
   2   9  16       15.87        7.14      7.74 o
   3   9  16        9.15       10.02      7.55 o
  -3  10  16        5.57        7.79      6.74 o
  -2  10  16      157.06      160.03     15.20 o
  -1  10  16       47.06       40.35     11.35 o
   0  10  16      132.60       97.70     20.14 o
   1  10  16        1.30        4.53      6.41 o
   2  10  16        8.23        5.33      8.46 o
  -2  11  16       99.97       80.05     12.09 o
  -1  11  16       26.78       16.66      9.18 o
   0  11  16       15.56        9.06     12.09 o
   1  11  16        3.50        8.26     10.07 o
   2  11  16        0.57        7.09      8.46 o
  -2  12  16       16.40       15.52     10.31 o
  -1  12  16        1.10        5.46      6.74 o
   0  12  16       53.74       78.56     25.18 o
   1  12  16       12.82       11.08     12.09 o
  -1  13  16       18.31       11.80      7.25 o
   0  13  16        0.30       11.08     12.09 o
  -4   1  17        5.27        9.27      9.06 o
  -3   1  17      280.07      268.59     18.86 o
  -2   1  17      599.44      655.14     17.89 o
  -1   1  17       30.72       23.43      7.36 o
   0   1  17       30.82       29.14      7.13 o
   1   1  17       47.76       48.08      8.03 o
   2   1  17       42.20       72.70     60.43 o
   3   1  17       41.40       47.56      9.77 o
  -3   2  17       68.91       60.25     12.76 o
  -2   2  17       28.27       58.73     21.53 o
  -1   2  17        4.36       28.06      8.54 o
   0   2  17        0.81        5.47      5.04 o
   1   2  17       67.12       78.88     10.61 o
   2   2  17      580.19      618.43     62.45 o
   3   2  17        0.48        9.19      5.86 o
  -3   3  17      164.36      163.08     18.63 o
  -2   3  17     1358.55     1431.97     28.78 o
  -1   3  17      671.66      677.17     16.36 o
   0   3  17      106.26      130.32     10.33 o
   1   3  17        4.24       26.83     25.68 o
   2   3  17      147.51      250.05     21.22 o
   3   3  17       13.91       16.54      6.82 o
  -3   4  17      345.44      345.92     22.90 o
  -2   4  17       37.06       18.63      7.83 o
  -1   4  17      100.99      137.32     14.20 o
   0   4  17       14.15       17.17      5.67 o
   1   4  17      547.33      511.99     35.76 o
   2   4  17      966.26     1014.52     49.35 o
   3   4  17      133.29      155.70     12.27 o
  -3   5  17      138.96      130.10     12.95 o
  -2   5  17       13.80       18.63      7.44 o
  -1   5  17      799.63      860.84     20.59 o
   0   5  17       79.68       94.31     10.73 o
   1   5  17      448.02      492.84     22.66 o
   2   5  17        1.20       52.28     43.81 o
   3   5  17        4.02       17.93      7.64 o
  -3   6  17      107.40      127.74     15.71 o
  -2   6  17       51.44       48.85      9.89 o
  -1   6  17       84.87       99.81     15.11 o
   0   6  17      791.95      801.43     17.30 o
   1   6  17      680.85      714.75     37.77 o
   2   6  17      453.07      460.76     20.93 o
   3   6  17      256.06      235.10     15.48 o
  -3   7  17        1.94        8.90      6.68 o
  -2   7  17       54.41       40.87      9.07 o
  -1   7  17       37.61       33.74     12.11 o
   0   7  17      177.83      192.78     12.44 o
   1   7  17      352.29      347.89     20.62 o
   2   7  17        1.23        8.71      7.98 o
   3   7  17       89.50       75.91     12.24 o
  -2   8  17        3.80       -3.53      7.83 o
  -1   8  17        0.23       20.46     10.31 o
   0   8  17      507.18      592.95     21.97 o
   1   8  17      195.54      176.09     18.13 o
   2   8  17       72.62       49.05     22.66 o
  -2   9  17       20.64       15.51      8.38 o
  -1   9  17      447.40      511.52     27.70 o
   0   9  17      516.55      521.73     32.23 o
   1   9  17       97.41       77.01     12.33 o
   2   9  17        2.41        0.48      8.17 o
  -2  10  17        5.49        3.47      6.29 o
  -1  10  17       82.44       72.96     11.90 o
   0  10  17        0.59        7.05     11.08 o
   1  10  17       21.41       12.09      8.88 o
  -1  11  17      468.60      505.83     22.70 o
   0  11  17      256.04      297.12     29.21 o
   1  11  17       25.47       25.18     17.12 o
  -3   0  18       51.25       60.43     18.13 o
  -2   0  18       13.15       16.12     11.08 o
  -1   0  18      120.39      108.25     15.30 o
   0   0  18      217.83      220.41     16.38 o
   1   0  18       10.45        8.63      7.25 o
   2   0  18     1037.19     1146.19     43.31 o
   3   0  18      219.64      287.23     58.92 o
  -3   1  18        0.10        2.46      6.29 o
  -2   1  18       11.28       11.27      7.05 o
  -1   1  18        1.14        7.66      5.26 o
   0   1  18        0.07       12.12      5.43 o
   1   1  18       71.22       58.86     10.03 o
   2   1  18        4.90       80.32     57.41 o
   3   1  18       92.13      123.77     27.62 o
  -3   2  18       44.69       13.67      7.45 o
  -2   2  18        8.54       11.40      6.36 o
  -1   2  18        9.10        9.26      5.40 o
   0   2  18       12.05       12.98      5.45 o
   1   2  18       39.71       46.54     13.03 o
   2   2  18      269.91      265.24     20.93 o
   3   2  18       79.90       95.13     11.92 o
  -3   3  18       35.54       35.32     10.61 o
  -2   3  18      271.95      290.35     14.95 o
  -1   3  18        9.94       14.06      5.62 o
   0   3  18       10.42       17.14      6.62 o
   1   3  18      115.36       98.29     14.19 o
   2   3  18      224.36      218.89     47.84 o
  -2   4  18        0.01        6.96      8.17 o
  -1   4  18       31.22       38.32     10.00 o
   0   4  18      305.70      299.47     14.31 o
   1   4  18       33.82       22.36      8.71 o
   2   4  18       41.54       49.41     39.28 o
  -2   5  18      709.18      823.43     20.56 o
  -1   5  18      257.66      284.27     15.26 o
   0   5  18        1.75        8.45      6.59 o
   1   5  18       86.00       68.60     11.86 o
   2   5  18      489.91      495.68     54.89 o
  -2   6  18        0.68        5.90      9.06 o
  -1   6  18       41.68       34.73     10.22 o
   0   6  18       11.51       11.88      7.84 o
   1   6  18       37.58       32.84     13.60 o
   2   6  18        7.72       26.54     11.02 o
  -2   7  18      222.97      216.60     18.15 o
  -1   7  18      301.12      339.47     19.19 o
   0   7  18       32.11       44.81     11.73 o
   1   7  18      283.96      256.02     18.78 o
   2   7  18      224.84      214.00     18.15 o
  -1   8  18      136.34      148.27     14.91 o
   0   8  18      359.92      347.48     30.22 o
   1   8  18      126.00       87.93     13.03 o
  -1   9  18      357.94      385.13     30.72 o
   0   9  18      194.13      185.32     26.19 o
  -2   1  19      392.69      414.20     37.27 o
  -1   1  19      363.74      373.47     13.76 o
   0   1  19      282.87      277.42     13.20 o
   1   1  19      125.76      117.32     15.78 o
   2   1  19       93.77      108.29     24.17 o
  -2   2  19        0.56       21.23      6.68 o
  -1   2  19       84.79      102.63     11.92 o
   0   2  19        9.10       16.09      9.01 o
   1   2  19        0.69        9.57      8.55 o
  -1   3  19       98.93      144.83     19.65 o
   0   3  19       11.31       11.70      6.31 o
   1   3  19       58.09       46.73     14.60 o
  -1   4  19      467.86      545.61     22.96 o
   0   4  19       93.44       87.31     10.23 o
   1   4  19      264.70      283.37     19.90 o
  -1   5  19      113.42      115.94     11.10 o
   0   5  19       10.09       57.67     20.36 o
   1   5  19      371.26      378.68     41.80 o
   0   6  19      811.61      921.59     37.27 o
 
